# Supplementary material for: Insertion, protonolysis and photolysis reactivity of a thorium monoalkyl amidinate complex
Source: Chem Sci. 2018 Feb 16;9(10):2831–41. doi: 10.1039/c7sc05328b (PMC5914426; doi:10.1039/c7sc05328b)
Supplement: Supplementary file 2 [file SC-009-C7SC05328B-s002.cif]

# Electronic Supplementary Material (ESI) for Chemical Science.
# This journal is © The Royal Society of Chemistry 2018

####################################################################### 
# 
# This file contains crystal structure data downloaded from the 
# Cambridge Structural Database (CSD) hosted by the Cambridge 
# Crystallographic Data Centre (CCDC).
# 
# Full information about CCDC data access policies and citation 
# guidelines are available at http://www.ccdc.cam.ac.uk/access/V1 
# 
# Audit and citation data items may have been added by the CCDC. 
# Please retain this information to preserve the provenance of 
# this file and to allow appropriate attribution of the data. 
# 
#######################################################################

data_Th(BIMA)4
_database_code_depnum_ccdc_archive 'CCDC 1811106'
_audit_update_record             
;
2017-12-14 deposited with the CCDC.
2018-02-16 downloaded from the CCDC.
;

_audit_creation_method           SHELXL-2014/7
_shelx_SHELXL_version_number     2014/7
_chemical_name_systematic        Th(BIMA)4
_chemical_name_common            ?
_chemical_melting_point          ?
_chemical_formula_moiety         ?
_chemical_formula_sum            'C32 H68 N8 Th'
_chemical_formula_weight         796.98

loop_
_atom_type_symbol
_atom_type_description
_atom_type_scat_dispersion_real
_atom_type_scat_dispersion_imag
_atom_type_scat_source
C C 0.0033 0.0016 'International Tables Vol C Tables 4.2.6.8 and 6.1.1.4'
H H 0.0000 0.0000 'International Tables Vol C Tables 4.2.6.8 and 6.1.1.4'
N N 0.0061 0.0033 'International Tables Vol C Tables 4.2.6.8 and 6.1.1.4'
Th Th -7.2400 8.8979 'International Tables Vol C Tables 4.2.6.8 and 6.1.1.4'

_space_group_crystal_system      triclinic
_space_group_IT_number           2
_space_group_name_H-M_alt        'P -1'
_space_group_name_Hall           '-P 1'

_shelx_space_group_comment       
;
The symmetry employed for this shelxl refinement is uniquely defined
by the following loop, which should always be used as a source of
symmetry information in preference to the above space-group names.
They are only intended as comments.
;

loop_
_space_group_symop_operation_xyz
'x, y, z'
'-x, -y, -z'

_cell_length_a                   10.3830(4)
_cell_length_b                   11.3585(5)
_cell_length_c                   17.4827(8)
_cell_angle_alpha                89.777(2)
_cell_angle_beta                 89.404(2)
_cell_angle_gamma                63.760(2)
_cell_volume                     1849.26(14)
_cell_formula_units_Z            2
_cell_measurement_temperature    100(2)
_cell_measurement_reflns_used    9801
_cell_measurement_theta_min      2.22
_cell_measurement_theta_max      25.37

_exptl_crystal_description       Block
_exptl_crystal_colour            Colorless
_exptl_crystal_density_meas      ?
_exptl_crystal_density_method    ?
_exptl_crystal_density_diffrn    1.431
_exptl_crystal_F_000             812
_exptl_transmission_factor_min   ?
_exptl_transmission_factor_max   ?
_exptl_crystal_size_max          0.200
_exptl_crystal_size_mid          0.200
_exptl_crystal_size_min          0.180
_exptl_absorpt_coefficient_mu    4.063
_shelx_estimated_absorpt_T_min   0.497
_shelx_estimated_absorpt_T_max   0.528
_exptl_absorpt_correction_type   multi-scan
_exptl_absorpt_correction_T_min  0.588
_exptl_absorpt_correction_T_max  0.745
_exptl_absorpt_process_details   SADABS
_exptl_absorpt_special_details   ?
_diffrn_ambient_temperature      100(2)
_diffrn_radiation_wavelength     0.71073
_diffrn_radiation_type           MoK\a
_diffrn_source                   'microfocus sealed tube'
_diffrn_measurement_device_type  'Bruker APEX-II CCD'
_diffrn_measurement_method       'phi and omega scans'
_diffrn_detector_area_resol_mean 8.366
_diffrn_reflns_number            53843
_diffrn_reflns_av_unetI/netI     0.0152
_diffrn_reflns_av_R_equivalents  0.0291
_diffrn_reflns_limit_h_min       -12
_diffrn_reflns_limit_h_max       12
_diffrn_reflns_limit_k_min       -13
_diffrn_reflns_limit_k_max       13
_diffrn_reflns_limit_l_min       -21
_diffrn_reflns_limit_l_max       21
_diffrn_reflns_theta_min         1.999
_diffrn_reflns_theta_max         25.386
_diffrn_reflns_theta_full        25.000
_diffrn_measured_fraction_theta_max 0.999
_diffrn_measured_fraction_theta_full 1.000
_diffrn_reflns_Laue_measured_fraction_max 0.999
_diffrn_reflns_Laue_measured_fraction_full 1.000
_diffrn_reflns_point_group_measured_fraction_max 0.999
_diffrn_reflns_point_group_measured_fraction_full 1.000
_reflns_number_total             6800
_reflns_number_gt                6697
_reflns_threshold_expression     'I > 2\s(I)'
_reflns_Friedel_coverage         0.000
_reflns_Friedel_fraction_max     .
_reflns_Friedel_fraction_full    .

_reflns_special_details          
;
 Reflections were merged by SHELXL according to the crystal
 class for the calculation of statistics and refinement.
 
 _reflns_Friedel_fraction is defined as the number of unique
 Friedel pairs measured divided by the number that would be
 possible theoretically, ignoring centric projections and
 systematic absences.
;

_computing_data_collection       'Bruker APEX2'
_computing_cell_refinement       'Bruker SAINT'
_computing_data_reduction        'Bruker SAINT'
_computing_structure_solution    'SHELXT(Sheldrick 2015)'
_computing_structure_refinement  'SHELXL-2014/7 (Sheldrick, 2014)'
_computing_molecular_graphics    Mercury
_computing_publication_material  WinGX
_refine_special_details          ?
_refine_ls_structure_factor_coef Fsqd
_refine_ls_matrix_type           full
_refine_ls_weighting_scheme      calc
_refine_ls_weighting_details     
'w=1/[\s^2^(Fo^2^)+(0.0093P)^2^+0.9441P] where P=(Fo^2^+2Fc^2^)/3'
_atom_sites_solution_primary     iterative
_atom_sites_solution_secondary   difmap
_atom_sites_solution_hydrogens   geom
_refine_ls_hydrogen_treatment    constr
_refine_ls_extinction_method     none
_refine_ls_extinction_coef       .
_refine_ls_number_reflns         6800
_refine_ls_number_parameters     390
_refine_ls_number_restraints     0
_refine_ls_R_factor_all          0.0110
_refine_ls_R_factor_gt           0.0107
_refine_ls_wR_factor_ref         0.0274
_refine_ls_wR_factor_gt          0.0273
_refine_ls_goodness_of_fit_ref   1.090
_refine_ls_restrained_S_all      1.090
_refine_ls_shift/su_max          0.003
_refine_ls_shift/su_mean         0.000

loop_
_atom_site_label
_atom_site_type_symbol
_atom_site_fract_x
_atom_site_fract_y
_atom_site_fract_z
_atom_site_U_iso_or_equiv
_atom_site_adp_type
_atom_site_occupancy
_atom_site_site_symmetry_order
_atom_site_calc_flag
_atom_site_refinement_flags_posn
_atom_site_refinement_flags_adp
_atom_site_refinement_flags_occupancy
_atom_site_disorder_assembly
_atom_site_disorder_group
C1 C 0.90436(19) 1.03229(17) 0.26590(10) 0.0213(4) Uani 1 1 d . . . . .
H1A H 0.9725 0.9446 0.2830 0.032 Uiso 1 1 calc R U . . .
H1B H 0.9461 1.0938 0.2732 0.032 Uiso 1 1 calc R U . . .
H1C H 0.8837 1.0291 0.2116 0.032 Uiso 1 1 calc R U . . .
C2 C 0.76588(17) 1.07789(15) 0.31233(9) 0.0152(3) Uani 1 1 d . . . . .
H2 H 0.6919 1.1582 0.2872 0.018 Uiso 1 1 calc R U . . .
C3 C 0.78833(19) 1.11561(16) 0.39341(9) 0.0206(4) Uani 1 1 d . . . . .
H3A H 0.6986 1.1448 0.4228 0.031 Uiso 1 1 calc R U . . .
H3B H 0.8171 1.1869 0.3908 0.031 Uiso 1 1 calc R U . . .
H3C H 0.8636 1.0393 0.4185 0.031 Uiso 1 1 calc R U . . .
C4 C 0.57804(16) 1.00678(15) 0.32604(8) 0.0127(3) Uani 1 1 d . . . . .
C5 C 0.46859(18) 1.14269(16) 0.35154(10) 0.0211(4) Uani 1 1 d . . . . .
H5A H 0.5116 1.2039 0.3480 0.032 Uiso 1 1 calc R U . . .
H5B H 0.4394 1.1387 0.4046 0.032 Uiso 1 1 calc R U . . .
H5C H 0.3844 1.1730 0.3185 0.032 Uiso 1 1 calc R U . . .
C6 C 0.34268(18) 0.85070(17) 0.28697(10) 0.0200(4) Uani 1 1 d . . . . .
H6A H 0.3368 0.8810 0.2340 0.030 Uiso 1 1 calc R U . . .
H6B H 0.2477 0.8626 0.3044 0.030 Uiso 1 1 calc R U . . .
H6C H 0.4107 0.7575 0.2898 0.030 Uiso 1 1 calc R U . . .
C7 C 0.39373(17) 0.92985(16) 0.33780(9) 0.0173(3) Uani 1 1 d . . . . .
H7 H 0.3269 1.0250 0.3312 0.021 Uiso 1 1 calc R U . . .
C8 C 0.3895(2) 0.89411(18) 0.42183(10) 0.0251(4) Uani 1 1 d . . . . .
H8A H 0.4554 0.8013 0.4296 0.038 Uiso 1 1 calc R U . . .
H8B H 0.2917 0.9095 0.4359 0.038 Uiso 1 1 calc R U . . .
H8C H 0.4186 0.9486 0.4539 0.038 Uiso 1 1 calc R U . . .
C9 C 0.51246(19) 0.50799(18) 0.36563(10) 0.0229(4) Uani 1 1 d . . . . .
H9A H 0.4541 0.5945 0.3882 0.034 Uiso 1 1 calc R U . . .
H9B H 0.5201 0.4395 0.4021 0.034 Uiso 1 1 calc R U . . .
H9C H 0.4670 0.4986 0.3187 0.034 Uiso 1 1 calc R U . . .
C10 C 0.66290(17) 0.49451(15) 0.34664(9) 0.0159(3) Uani 1 1 d . . . . .
H10 H 0.7235 0.4025 0.3290 0.019 Uiso 1 1 calc R U . . .
C11 C 0.72941(19) 0.51735(18) 0.41853(10) 0.0231(4) Uani 1 1 d . . . . .
H11A H 0.8286 0.5012 0.4076 0.035 Uiso 1 1 calc R U . . .
H11B H 0.7286 0.4574 0.4588 0.035 Uiso 1 1 calc R U . . .
H11C H 0.6739 0.6082 0.4357 0.035 Uiso 1 1 calc R U . . .
C12 C 0.65269(15) 0.55421(14) 0.21285(9) 0.0120(3) Uani 1 1 d . . . . .
C13 C 0.63830(19) 0.43145(16) 0.18981(10) 0.0198(4) Uani 1 1 d . . . . .
H13A H 0.6768 0.3655 0.2303 0.030 Uiso 1 1 calc R U . . .
H13B H 0.6921 0.3961 0.1422 0.030 Uiso 1 1 calc R U . . .
H13C H 0.5368 0.4537 0.1820 0.030 Uiso 1 1 calc R U . . .
C14 C 0.49409(18) 0.65452(17) 0.05511(9) 0.0194(4) Uani 1 1 d . . . . .
H14A H 0.4542 0.6051 0.0852 0.029 Uiso 1 1 calc R U . . .
H14B H 0.4915 0.6360 0.0006 0.029 Uiso 1 1 calc R U . . .
H14C H 0.4370 0.7487 0.0644 0.029 Uiso 1 1 calc R U . . .
C15 C 0.64962(16) 0.61357(15) 0.07881(9) 0.0139(3) Uani 1 1 d . . . . .
H15 H 0.7051 0.5171 0.0696 0.017 Uiso 1 1 calc R U . . .
C16 C 0.71570(18) 0.68338(17) 0.02925(9) 0.0172(3) Uani 1 1 d . . . . .
H16A H 0.6588 0.7785 0.0344 0.026 Uiso 1 1 calc R U . . .
H16B H 0.7166 0.6580 -0.0243 0.026 Uiso 1 1 calc R U . . .
H16C H 0.8143 0.6586 0.0458 0.026 Uiso 1 1 calc R U . . .
C17 C 1.01950(19) 0.41057(17) 0.13731(10) 0.0223(4) Uani 1 1 d . . . . .
H17A H 0.9196 0.4244 0.1349 0.034 Uiso 1 1 calc R U . . .
H17B H 1.0816 0.3289 0.1107 0.034 Uiso 1 1 calc R U . . .
H17C H 1.0284 0.4844 0.1127 0.034 Uiso 1 1 calc R U . . .
C18 C 1.06435(17) 0.40134(15) 0.22033(9) 0.0162(3) Uani 1 1 d . . . . .
H18 H 1.1681 0.3818 0.2218 0.019 Uiso 1 1 calc R U . . .
C19 C 1.04617(19) 0.28846(16) 0.25906(11) 0.0244(4) Uani 1 1 d . . . . .
H19A H 1.0750 0.2823 0.3127 0.037 Uiso 1 1 calc R U . . .
H19B H 1.1065 0.2060 0.2328 0.037 Uiso 1 1 calc R U . . .
H19C H 0.9454 0.3048 0.2565 0.037 Uiso 1 1 calc R U . . .
C20 C 1.02098(16) 0.55253(15) 0.32597(9) 0.0127(3) Uani 1 1 d . . . . .
C21 C 1.15822(17) 0.45826(16) 0.36505(10) 0.0199(4) Uani 1 1 d . . . . .
H21A H 1.1361 0.4047 0.4022 0.030 Uiso 1 1 calc R U . . .
H21B H 1.2008 0.5083 0.3916 0.030 Uiso 1 1 calc R U . . .
H21C H 1.2263 0.4010 0.3266 0.030 Uiso 1 1 calc R U . . .
C22 C 1.07016(18) 0.76244(17) 0.43005(10) 0.0209(4) Uani 1 1 d . . . . .
H22A H 1.1614 0.6994 0.4075 0.031 Uiso 1 1 calc R U . . .
H22B H 1.0868 0.7853 0.4818 0.031 Uiso 1 1 calc R U . . .
H22C H 1.0295 0.8418 0.3985 0.031 Uiso 1 1 calc R U . . .
C23 C 0.96516(17) 0.70120(15) 0.43383(9) 0.0155(3) Uani 1 1 d . . . . .
H23 H 1.0109 0.6182 0.4641 0.019 Uiso 1 1 calc R U . . .
C24 C 0.82653(18) 0.79249(16) 0.47450(9) 0.0189(4) Uani 1 1 d . . . . .
H24A H 0.7764 0.8721 0.4439 0.028 Uiso 1 1 calc R U . . .
H24B H 0.8489 0.8161 0.5248 0.028 Uiso 1 1 calc R U . . .
H24C H 0.7650 0.7480 0.4810 0.028 Uiso 1 1 calc R U . . .
C25 C 1.16702(18) 0.67651(17) 0.19170(10) 0.0207(4) Uani 1 1 d . . . . .
H25A H 1.1327 0.7188 0.2415 0.031 Uiso 1 1 calc R U . . .
H25B H 1.2640 0.6675 0.1817 0.031 Uiso 1 1 calc R U . . .
H25C H 1.1690 0.5895 0.1921 0.031 Uiso 1 1 calc R U . . .
C26 C 1.06652(17) 0.76004(17) 0.12925(9) 0.0174(3) Uani 1 1 d . . . . .
H26 H 1.0758 0.8439 0.1257 0.021 Uiso 1 1 calc R U . . .
C27 C 1.11345(19) 0.6891(2) 0.05185(10) 0.0264(4) Uani 1 1 d . . . . .
H27A H 1.1126 0.6033 0.0551 0.040 Uiso 1 1 calc R U . . .
H27B H 1.2107 0.6770 0.0391 0.040 Uiso 1 1 calc R U . . .
H27C H 1.0470 0.7419 0.0121 0.040 Uiso 1 1 calc R U . . .
C28 C 0.81016(17) 0.89669(15) 0.11593(9) 0.0147(3) Uani 1 1 d . . . . .
C29 C 0.8379(2) 0.97371(19) 0.05185(10) 0.0252(4) Uani 1 1 d . . . . .
H29A H 0.8317 0.9363 0.0024 0.038 Uiso 1 1 calc R U . . .
H29B H 0.9339 0.9689 0.0575 0.038 Uiso 1 1 calc R U . . .
H29C H 0.7658 1.0656 0.0544 0.038 Uiso 1 1 calc R U . . .
C30 C 0.5381(2) 1.16948(16) 0.14402(10) 0.0247(4) Uani 1 1 d . . . . .
H30A H 0.5201 1.1707 0.1992 0.037 Uiso 1 1 calc R U . . .
H30B H 0.4572 1.2423 0.1197 0.037 Uiso 1 1 calc R U . . .
H30C H 0.6263 1.1788 0.1347 0.037 Uiso 1 1 calc R U . . .
C31 C 0.55466(17) 1.03920(15) 0.11035(9) 0.0164(3) Uani 1 1 d . . . . .
H31 H 0.5679 1.0412 0.0537 0.020 Uiso 1 1 calc R U . . .
C32 C 0.41838(18) 1.02450(17) 0.12632(10) 0.0201(4) Uani 1 1 d . . . . .
H32A H 0.4298 0.9397 0.1068 0.030 Uiso 1 1 calc R U . . .
H32B H 0.3373 1.0954 0.1009 0.030 Uiso 1 1 calc R U . . .
H32C H 0.4001 1.0290 0.1816 0.030 Uiso 1 1 calc R U . . .
N1 N 0.71433(13) 0.97624(12) 0.31100(7) 0.0119(3) Uani 1 1 d . . . . .
N2 N 0.53912(13) 0.90973(12) 0.31580(7) 0.0125(3) Uani 1 1 d . . . . .
N3 N 0.66185(13) 0.58432(12) 0.28527(7) 0.0117(3) Uani 1 1 d . . . . .
N4 N 0.66071(13) 0.63813(12) 0.16064(7) 0.0114(3) Uani 1 1 d . . . . .
N5 N 0.98014(13) 0.52745(12) 0.25896(7) 0.0125(3) Uani 1 1 d . . . . .
N6 N 0.93304(13) 0.66823(12) 0.35729(7) 0.0125(3) Uani 1 1 d . . . . .
N7 N 0.91637(14) 0.79316(13) 0.14946(7) 0.0136(3) Uani 1 1 d . . . . .
N8 N 0.67898(14) 0.92634(12) 0.14178(7) 0.0130(3) Uani 1 1 d . . . . .
Th1 Th 0.76029(2) 0.75237(2) 0.24822(2) 0.00743(2) Uani 1 1 d . . . . .

loop_
_atom_site_aniso_label
_atom_site_aniso_U_11
_atom_site_aniso_U_22
_atom_site_aniso_U_33
_atom_site_aniso_U_23
_atom_site_aniso_U_13
_atom_site_aniso_U_12
C1 0.0276(9) 0.0221(9) 0.0228(9) -0.0016(7) 0.0005(7) -0.0189(8)
C2 0.0203(8) 0.0098(8) 0.0167(8) 0.0014(6) -0.0045(7) -0.0075(7)
C3 0.0289(9) 0.0146(8) 0.0200(9) -0.0004(7) -0.0053(7) -0.0112(7)
C4 0.0157(8) 0.0097(7) 0.0086(7) 0.0008(6) -0.0022(6) -0.0020(6)
C5 0.0197(9) 0.0125(8) 0.0264(10) -0.0047(7) 0.0021(7) -0.0029(7)
C6 0.0142(8) 0.0224(9) 0.0239(9) 0.0016(7) 0.0007(7) -0.0085(7)
C7 0.0112(8) 0.0146(8) 0.0220(9) -0.0010(7) 0.0040(6) -0.0021(7)
C8 0.0253(9) 0.0279(10) 0.0231(9) -0.0048(8) 0.0099(8) -0.0128(8)
C9 0.0248(9) 0.0276(10) 0.0229(9) 0.0076(8) 0.0000(7) -0.0176(8)
C10 0.0169(8) 0.0135(8) 0.0178(8) 0.0047(7) 0.0001(6) -0.0071(7)
C11 0.0244(9) 0.0302(10) 0.0187(9) 0.0113(8) -0.0042(7) -0.0157(8)
C12 0.0080(7) 0.0110(7) 0.0167(8) -0.0008(6) 0.0007(6) -0.0039(6)
C13 0.0272(9) 0.0165(8) 0.0206(9) -0.0004(7) -0.0004(7) -0.0140(8)
C14 0.0196(9) 0.0264(9) 0.0152(8) -0.0015(7) -0.0026(7) -0.0129(8)
C15 0.0154(8) 0.0146(8) 0.0121(8) -0.0035(6) 0.0006(6) -0.0070(7)
C16 0.0188(8) 0.0236(9) 0.0117(8) -0.0011(7) 0.0001(6) -0.0116(7)
C17 0.0199(9) 0.0188(9) 0.0242(9) -0.0093(7) 0.0050(7) -0.0048(7)
C18 0.0107(8) 0.0117(8) 0.0231(9) -0.0034(7) 0.0021(6) -0.0022(6)
C19 0.0232(9) 0.0133(8) 0.0338(10) -0.0033(8) 0.0026(8) -0.0054(7)
C20 0.0098(7) 0.0113(7) 0.0167(8) 0.0040(6) -0.0003(6) -0.0044(6)
C21 0.0156(8) 0.0155(8) 0.0230(9) 0.0020(7) -0.0055(7) -0.0018(7)
C22 0.0219(9) 0.0208(9) 0.0199(9) -0.0011(7) -0.0052(7) -0.0094(7)
C23 0.0179(8) 0.0141(8) 0.0121(8) 0.0027(6) -0.0052(6) -0.0047(7)
C24 0.0246(9) 0.0173(9) 0.0127(8) -0.0006(7) 0.0001(7) -0.0073(7)
C25 0.0140(8) 0.0269(10) 0.0228(9) -0.0023(8) 0.0033(7) -0.0105(7)
C26 0.0166(8) 0.0248(9) 0.0163(8) -0.0030(7) 0.0040(6) -0.0144(7)
C27 0.0203(9) 0.0436(11) 0.0200(9) -0.0096(8) 0.0072(7) -0.0184(9)
C28 0.0226(9) 0.0178(8) 0.0098(7) -0.0002(6) -0.0011(6) -0.0144(7)
C29 0.0286(10) 0.0347(10) 0.0185(9) 0.0090(8) -0.0016(7) -0.0197(9)
C30 0.0321(10) 0.0143(8) 0.0254(10) 0.0056(7) -0.0130(8) -0.0079(8)
C31 0.0214(8) 0.0153(8) 0.0124(8) 0.0051(7) -0.0059(6) -0.0080(7)
C32 0.0181(9) 0.0183(9) 0.0202(9) 0.0043(7) -0.0043(7) -0.0046(7)
N1 0.0142(7) 0.0092(6) 0.0118(6) 0.0001(5) -0.0022(5) -0.0048(5)
N2 0.0109(6) 0.0118(6) 0.0130(7) -0.0014(5) 0.0015(5) -0.0035(5)
N3 0.0109(6) 0.0107(6) 0.0135(7) 0.0024(5) 0.0004(5) -0.0049(5)
N4 0.0123(6) 0.0113(6) 0.0111(6) -0.0005(5) -0.0005(5) -0.0055(5)
N5 0.0104(6) 0.0091(6) 0.0155(7) -0.0006(5) 0.0001(5) -0.0021(5)
N6 0.0125(6) 0.0118(6) 0.0116(6) -0.0002(5) -0.0015(5) -0.0038(5)
N7 0.0133(7) 0.0165(7) 0.0132(7) -0.0014(5) 0.0018(5) -0.0086(6)
N8 0.0156(7) 0.0117(6) 0.0117(6) 0.0020(5) -0.0022(5) -0.0061(5)
Th1 0.00737(3) 0.00617(3) 0.00796(3) -0.00006(2) 0.00003(2) -0.00227(2)

_geom_special_details            
;
 All esds (except the esd in the dihedral angle between two l.s. planes)
 are estimated using the full covariance matrix.  The cell esds are taken
 into account individually in the estimation of esds in distances, angles
 and torsion angles; correlations between esds in cell parameters are only
 used when they are defined by crystal symmetry.  An approximate (isotropic)
 treatment of cell esds is used for estimating esds involving l.s. planes.
;

loop_
_geom_bond_atom_site_label_1
_geom_bond_atom_site_label_2
_geom_bond_distance
_geom_bond_site_symmetry_2
_geom_bond_publ_flag
C1 C2 1.522(2) . ?
C1 H1A 0.9800 . ?
C1 H1B 0.9800 . ?
C1 H1C 0.9800 . ?
C2 N1 1.4721(19) . ?
C2 C3 1.532(2) . ?
C2 H2 1.0000 . ?
C3 H3A 0.9800 . ?
C3 H3B 0.9800 . ?
C3 H3C 0.9800 . ?
C4 N1 1.323(2) . ?
C4 N2 1.344(2) . ?
C4 C5 1.522(2) . ?
C4 Th1 2.9873(15) . ?
C5 H5A 0.9800 . ?
C5 H5B 0.9800 . ?
C5 H5C 0.9800 . ?
C6 C7 1.522(2) . ?
C6 H6A 0.9800 . ?
C6 H6B 0.9800 . ?
C6 H6C 0.9800 . ?
C7 N2 1.4705(19) . ?
C7 C8 1.528(2) . ?
C7 H7 1.0000 . ?
C8 H8A 0.9800 . ?
C8 H8B 0.9800 . ?
C8 H8C 0.9800 . ?
C9 C10 1.533(2) . ?
C9 H9A 0.9800 . ?
C9 H9B 0.9800 . ?
C9 H9C 0.9800 . ?
C10 N3 1.474(2) . ?
C10 C11 1.518(2) . ?
C10 H10 1.0000 . ?
C11 H11A 0.9800 . ?
C11 H11B 0.9800 . ?
C11 H11C 0.9800 . ?
C12 N3 1.328(2) . ?
C12 N4 1.346(2) . ?
C12 C13 1.523(2) . ?
C12 Th1 2.9909(14) . ?
C13 H13A 0.9800 . ?
C13 H13B 0.9800 . ?
C13 H13C 0.9800 . ?
C14 C15 1.531(2) . ?
C14 H14A 0.9800 . ?
C14 H14B 0.9800 . ?
C14 H14C 0.9800 . ?
C15 N4 1.4740(19) . ?
C15 C16 1.521(2) . ?
C15 H15 1.0000 . ?
C16 H16A 0.9800 . ?
C16 H16B 0.9800 . ?
C16 H16C 0.9800 . ?
C17 C18 1.518(2) . ?
C17 H17A 0.9800 . ?
C17 H17B 0.9800 . ?
C17 H17C 0.9800 . ?
C18 N5 1.4698(19) . ?
C18 C19 1.530(2) . ?
C18 H18 1.0000 . ?
C19 H19A 0.9800 . ?
C19 H19B 0.9800 . ?
C19 H19C 0.9800 . ?
C20 N5 1.324(2) . ?
C20 N6 1.340(2) . ?
C20 C21 1.520(2) . ?
C20 Th1 2.9911(15) . ?
C21 H21A 0.9800 . ?
C21 H21B 0.9800 . ?
C21 H21C 0.9800 . ?
C22 C23 1.531(2) . ?
C22 H22A 0.9800 . ?
C22 H22B 0.9800 . ?
C22 H22C 0.9800 . ?
C23 N6 1.4717(19) . ?
C23 C24 1.522(2) . ?
C23 H23 1.0000 . ?
C24 H24A 0.9800 . ?
C24 H24B 0.9800 . ?
C24 H24C 0.9800 . ?
C25 C26 1.524(2) . ?
C25 H25A 0.9800 . ?
C25 H25B 0.9800 . ?
C25 H25C 0.9800 . ?
C26 N7 1.4723(19) . ?
C26 C27 1.538(2) . ?
C26 H26 1.0000 . ?
C27 H27A 0.9800 . ?
C27 H27B 0.9800 . ?
C27 H27C 0.9800 . ?
C28 N8 1.325(2) . ?
C28 N7 1.343(2) . ?
C28 C29 1.520(2) . ?
C28 Th1 3.0000(15) . ?
C29 H29A 0.9800 . ?
C29 H29B 0.9800 . ?
C29 H29C 0.9800 . ?
C30 C31 1.531(2) . ?
C30 H30A 0.9800 . ?
C30 H30B 0.9800 . ?
C30 H30C 0.9800 . ?
C31 N8 1.469(2) . ?
C31 C32 1.519(2) . ?
C31 H31 1.0000 . ?
C32 H32A 0.9800 . ?
C32 H32B 0.9800 . ?
C32 H32C 0.9800 . ?
N1 Th1 2.6146(12) . ?
N2 Th1 2.4889(12) . ?
N3 Th1 2.6095(12) . ?
N4 Th1 2.5163(12) . ?
N5 Th1 2.5731(12) . ?
N6 Th1 2.5115(13) . ?
N7 Th1 2.5340(12) . ?
N8 Th1 2.5708(13) . ?

loop_
_geom_angle_atom_site_label_1
_geom_angle_atom_site_label_2
_geom_angle_atom_site_label_3
_geom_angle
_geom_angle_site_symmetry_1
_geom_angle_site_symmetry_3
_geom_angle_publ_flag
C2 C1 H1A 109.5 . . ?
C2 C1 H1B 109.5 . . ?
H1A C1 H1B 109.5 . . ?
C2 C1 H1C 109.5 . . ?
H1A C1 H1C 109.5 . . ?
H1B C1 H1C 109.5 . . ?
N1 C2 C1 109.73(12) . . ?
N1 C2 C3 113.17(13) . . ?
C1 C2 C3 110.16(14) . . ?
N1 C2 H2 107.9 . . ?
C1 C2 H2 107.9 . . ?
C3 C2 H2 107.9 . . ?
C2 C3 H3A 109.5 . . ?
C2 C3 H3B 109.5 . . ?
H3A C3 H3B 109.5 . . ?
C2 C3 H3C 109.5 . . ?
H3A C3 H3C 109.5 . . ?
H3B C3 H3C 109.5 . . ?
N1 C4 N2 115.66(13) . . ?
N1 C4 C5 123.56(14) . . ?
N2 C4 C5 120.77(14) . . ?
N1 C4 Th1 60.95(8) . . ?
N2 C4 Th1 55.61(7) . . ?
C5 C4 Th1 168.95(11) . . ?
C4 C5 H5A 109.5 . . ?
C4 C5 H5B 109.5 . . ?
H5A C5 H5B 109.5 . . ?
C4 C5 H5C 109.5 . . ?
H5A C5 H5C 109.5 . . ?
H5B C5 H5C 109.5 . . ?
C7 C6 H6A 109.5 . . ?
C7 C6 H6B 109.5 . . ?
H6A C6 H6B 109.5 . . ?
C7 C6 H6C 109.5 . . ?
H6A C6 H6C 109.5 . . ?
H6B C6 H6C 109.5 . . ?
N2 C7 C6 111.19(13) . . ?
N2 C7 C8 110.40(13) . . ?
C6 C7 C8 110.53(14) . . ?
N2 C7 H7 108.2 . . ?
C6 C7 H7 108.2 . . ?
C8 C7 H7 108.2 . . ?
C7 C8 H8A 109.5 . . ?
C7 C8 H8B 109.5 . . ?
H8A C8 H8B 109.5 . . ?
C7 C8 H8C 109.5 . . ?
H8A C8 H8C 109.5 . . ?
H8B C8 H8C 109.5 . . ?
C10 C9 H9A 109.5 . . ?
C10 C9 H9B 109.5 . . ?
H9A C9 H9B 109.5 . . ?
C10 C9 H9C 109.5 . . ?
H9A C9 H9C 109.5 . . ?
H9B C9 H9C 109.5 . . ?
N3 C10 C11 110.55(13) . . ?
N3 C10 C9 112.64(13) . . ?
C11 C10 C9 109.34(14) . . ?
N3 C10 H10 108.1 . . ?
C11 C10 H10 108.1 . . ?
C9 C10 H10 108.1 . . ?
C10 C11 H11A 109.5 . . ?
C10 C11 H11B 109.5 . . ?
H11A C11 H11B 109.5 . . ?
C10 C11 H11C 109.5 . . ?
H11A C11 H11C 109.5 . . ?
H11B C11 H11C 109.5 . . ?
N3 C12 N4 115.36(13) . . ?
N3 C12 C13 122.69(14) . . ?
N4 C12 C13 121.92(14) . . ?
N3 C12 Th1 60.60(8) . . ?
N4 C12 Th1 56.66(7) . . ?
C13 C12 Th1 165.26(11) . . ?
C12 C13 H13A 109.5 . . ?
C12 C13 H13B 109.5 . . ?
H13A C13 H13B 109.5 . . ?
C12 C13 H13C 109.5 . . ?
H13A C13 H13C 109.5 . . ?
H13B C13 H13C 109.5 . . ?
C15 C14 H14A 109.5 . . ?
C15 C14 H14B 109.5 . . ?
H14A C14 H14B 109.5 . . ?
C15 C14 H14C 109.5 . . ?
H14A C14 H14C 109.5 . . ?
H14B C14 H14C 109.5 . . ?
N4 C15 C16 110.94(12) . . ?
N4 C15 C14 112.04(12) . . ?
C16 C15 C14 110.00(13) . . ?
N4 C15 H15 107.9 . . ?
C16 C15 H15 107.9 . . ?
C14 C15 H15 107.9 . . ?
C15 C16 H16A 109.5 . . ?
C15 C16 H16B 109.5 . . ?
H16A C16 H16B 109.5 . . ?
C15 C16 H16C 109.5 . . ?
H16A C16 H16C 109.5 . . ?
H16B C16 H16C 109.5 . . ?
C18 C17 H17A 109.5 . . ?
C18 C17 H17B 109.5 . . ?
H17A C17 H17B 109.5 . . ?
C18 C17 H17C 109.5 . . ?
H17A C17 H17C 109.5 . . ?
H17B C17 H17C 109.5 . . ?
N5 C18 C17 109.81(13) . . ?
N5 C18 C19 112.07(13) . . ?
C17 C18 C19 109.28(14) . . ?
N5 C18 H18 108.5 . . ?
C17 C18 H18 108.5 . . ?
C19 C18 H18 108.5 . . ?
C18 C19 H19A 109.5 . . ?
C18 C19 H19B 109.5 . . ?
H19A C19 H19B 109.5 . . ?
C18 C19 H19C 109.5 . . ?
H19A C19 H19C 109.5 . . ?
H19B C19 H19C 109.5 . . ?
N5 C20 N6 115.29(13) . . ?
N5 C20 C21 122.96(14) . . ?
N6 C20 C21 121.75(14) . . ?
N5 C20 Th1 59.01(8) . . ?
N6 C20 Th1 56.41(8) . . ?
C21 C20 Th1 175.71(11) . . ?
C20 C21 H21A 109.5 . . ?
C20 C21 H21B 109.5 . . ?
H21A C21 H21B 109.5 . . ?
C20 C21 H21C 109.5 . . ?
H21A C21 H21C 109.5 . . ?
H21B C21 H21C 109.5 . . ?
C23 C22 H22A 109.5 . . ?
C23 C22 H22B 109.5 . . ?
H22A C22 H22B 109.5 . . ?
C23 C22 H22C 109.5 . . ?
H22A C22 H22C 109.5 . . ?
H22B C22 H22C 109.5 . . ?
N6 C23 C24 109.92(13) . . ?
N6 C23 C22 111.81(13) . . ?
C24 C23 C22 110.78(13) . . ?
N6 C23 H23 108.1 . . ?
C24 C23 H23 108.1 . . ?
C22 C23 H23 108.1 . . ?
C23 C24 H24A 109.5 . . ?
C23 C24 H24B 109.5 . . ?
H24A C24 H24B 109.5 . . ?
C23 C24 H24C 109.5 . . ?
H24A C24 H24C 109.5 . . ?
H24B C24 H24C 109.5 . . ?
C26 C25 H25A 109.5 . . ?
C26 C25 H25B 109.5 . . ?
H25A C25 H25B 109.5 . . ?
C26 C25 H25C 109.5 . . ?
H25A C25 H25C 109.5 . . ?
H25B C25 H25C 109.5 . . ?
N7 C26 C25 110.46(13) . . ?
N7 C26 C27 112.97(13) . . ?
C25 C26 C27 109.66(14) . . ?
N7 C26 H26 107.9 . . ?
C25 C26 H26 107.9 . . ?
C27 C26 H26 107.9 . . ?
C26 C27 H27A 109.5 . . ?
C26 C27 H27B 109.5 . . ?
H27A C27 H27B 109.5 . . ?
C26 C27 H27C 109.5 . . ?
H27A C27 H27C 109.5 . . ?
H27B C27 H27C 109.5 . . ?
N8 C28 N7 115.47(14) . . ?
N8 C28 C29 122.09(15) . . ?
N7 C28 C29 122.44(14) . . ?
N8 C28 Th1 58.56(8) . . ?
N7 C28 Th1 57.06(8) . . ?
C29 C28 Th1 177.01(11) . . ?
C28 C29 H29A 109.5 . . ?
C28 C29 H29B 109.5 . . ?
H29A C29 H29B 109.5 . . ?
C28 C29 H29C 109.5 . . ?
H29A C29 H29C 109.5 . . ?
H29B C29 H29C 109.5 . . ?
C31 C30 H30A 109.5 . . ?
C31 C30 H30B 109.5 . . ?
H30A C30 H30B 109.5 . . ?
C31 C30 H30C 109.5 . . ?
H30A C30 H30C 109.5 . . ?
H30B C30 H30C 109.5 . . ?
N8 C31 C32 109.87(13) . . ?
N8 C31 C30 112.11(13) . . ?
C32 C31 C30 109.07(14) . . ?
N8 C31 H31 108.6 . . ?
C32 C31 H31 108.6 . . ?
C30 C31 H31 108.6 . . ?
C31 C32 H32A 109.5 . . ?
C31 C32 H32B 109.5 . . ?
H32A C32 H32B 109.5 . . ?
C31 C32 H32C 109.5 . . ?
H32A C32 H32C 109.5 . . ?
H32B C32 H32C 109.5 . . ?
C4 N1 C2 120.50(13) . . ?
C4 N1 Th1 92.80(9) . . ?
C2 N1 Th1 143.03(10) . . ?
C4 N2 C7 119.83(13) . . ?
C4 N2 Th1 97.92(9) . . ?
C7 N2 Th1 141.91(10) . . ?
C12 N3 C10 119.59(12) . . ?
C12 N3 Th1 93.08(9) . . ?
C10 N3 Th1 142.71(9) . . ?
C12 N4 C15 119.18(12) . . ?
C12 N4 Th1 96.81(9) . . ?
C15 N4 Th1 141.22(9) . . ?
C20 N5 C18 120.46(13) . . ?
C20 N5 Th1 94.82(9) . . ?
C18 N5 Th1 144.70(10) . . ?
C20 N6 C23 119.13(13) . . ?
C20 N6 Th1 97.21(9) . . ?
C23 N6 Th1 143.66(10) . . ?
C28 N7 C26 119.27(13) . . ?
C28 N7 Th1 96.53(9) . . ?
C26 N7 Th1 143.01(10) . . ?
C28 N8 C31 120.26(13) . . ?
C28 N8 Th1 95.35(9) . . ?
C31 N8 Th1 144.01(10) . . ?
N2 Th1 N6 101.08(4) . . ?
N2 Th1 N4 101.48(4) . . ?
N6 Th1 N4 131.40(4) . . ?
N2 Th1 N7 130.21(4) . . ?
N6 Th1 N7 100.28(4) . . ?
N4 Th1 N7 96.99(4) . . ?
N2 Th1 N8 84.36(4) . . ?
N6 Th1 N8 141.56(4) . . ?
N4 Th1 N8 83.16(4) . . ?
N7 Th1 N8 52.45(4) . . ?
N2 Th1 N5 143.92(4) . . ?
N6 Th1 N5 52.52(4) . . ?
N4 Th1 N5 85.56(4) . . ?
N7 Th1 N5 82.88(4) . . ?
N8 Th1 N5 131.73(4) . . ?
N2 Th1 N3 82.94(4) . . ?
N6 Th1 N3 88.96(4) . . ?
N4 Th1 N3 52.27(4) . . ?
N7 Th1 N3 141.75(4) . . ?
N8 Th1 N3 129.44(4) . . ?
N5 Th1 N3 73.58(4) . . ?
N2 Th1 N1 52.45(4) . . ?
N6 Th1 N1 80.79(4) . . ?
N4 Th1 N1 145.16(4) . . ?
N7 Th1 N1 87.87(4) . . ?
N8 Th1 N1 72.61(4) . . ?
N5 Th1 N1 129.27(4) . . ?
N3 Th1 N1 130.36(4) . . ?
N2 Th1 C4 26.47(4) . . ?
N6 Th1 C4 93.56(4) . . ?
N4 Th1 C4 123.24(4) . . ?
N7 Th1 C4 108.12(4) . . ?
N8 Th1 C4 74.45(4) . . ?
N5 Th1 C4 146.04(4) . . ?
N3 Th1 C4 108.24(4) . . ?
N1 Th1 C4 26.26(4) . . ?
N2 Th1 C20 124.57(4) . . ?
N6 Th1 C20 26.38(4) . . ?
N4 Th1 C20 109.41(4) . . ?
N7 Th1 C20 90.70(4) . . ?
N8 Th1 C20 142.81(4) . . ?
N5 Th1 C20 26.18(4) . . ?
N3 Th1 C20 81.33(4) . . ?
N1 Th1 C20 104.98(4) . . ?
C4 Th1 C20 119.94(4) . . ?
N2 Th1 C12 96.16(4) . . ?
N6 Th1 C12 108.58(4) . . ?
N4 Th1 C12 26.54(4) . . ?
N7 Th1 C12 118.39(4) . . ?
N8 Th1 C12 108.59(4) . . ?
N5 Th1 C12 74.46(4) . . ?
N3 Th1 C12 26.32(4) . . ?
N1 Th1 C12 148.61(4) . . ?
C4 Th1 C12 122.48(4) . . ?
C20 Th1 C12 92.35(4) . . ?
N2 Th1 C28 107.08(4) . . ?
N6 Th1 C28 121.87(4) . . ?
N4 Th1 C28 91.13(4) . . ?
N7 Th1 C28 26.41(4) . . ?
N8 Th1 C28 26.09(4) . . ?
N5 Th1 C28 108.12(4) . . ?
N3 Th1 C28 143.40(4) . . ?
N1 Th1 C28 78.08(4) . . ?
C4 Th1 C28 90.41(4) . . ?
C20 Th1 C28 116.83(4) . . ?
C12 Th1 C28 117.36(4) . . ?

_refine_diff_density_max         0.499
_refine_diff_density_min         -0.498
_refine_diff_density_rms         0.052

_shelx_res_file                  
;
 
    shelx.res created by SHELXL-2014/7
 
TITL shelxt_a.res in P-1
CELL  0.71073  10.3830  11.3585  17.4827   89.777   89.404   63.760
ZERR     2.00   0.0004   0.0005   0.0008    0.002    0.002    0.002
LATT   1
SFAC  C    H    N    TH
UNIT  64 136 16 2
MERG   2
OMIT    -1   0   1
OMIT     0   0   2
FMAP   2
PLAN   20
SIZE     0.180   0.200   0.200
ACTA    50.00
BOND   $H
LIST   4
WPDB  -2
L.S.  10
TEMP  -173.00
WGHT    0.009300    0.944100
FVAR       0.12087
C1    1    0.904359    1.032289    0.265895    11.00000    0.02761    0.02208 =
         0.02283   -0.00160    0.00055   -0.01885
AFIX 137
H1A   2    0.972515    0.944614    0.282958    11.00000   -1.50000
H1B   2    0.946053    1.093752    0.273244    11.00000   -1.50000
H1C   2    0.883702    1.029130    0.211577    11.00000   -1.50000
AFIX   0
C2    1    0.765881    1.077888    0.312329    11.00000    0.02028    0.00980 =
         0.01666    0.00140   -0.00447   -0.00752
AFIX  13
H2    2    0.691887    1.158245    0.287210    11.00000   -1.20000
AFIX   0
C3    1    0.788328    1.115614    0.393412    11.00000    0.02892    0.01457 =
         0.02001   -0.00039   -0.00531   -0.01117
AFIX 137
H3A   2    0.698565    1.144793    0.422784    11.00000   -1.50000
H3B   2    0.817136    1.186882    0.390793    11.00000   -1.50000
H3C   2    0.863641    1.039298    0.418522    11.00000   -1.50000
AFIX   0
C4    1    0.578042    1.006775    0.326043    11.00000    0.01572    0.00974 =
         0.00857    0.00077   -0.00219   -0.00198
C5    1    0.468591    1.142686    0.351536    11.00000    0.01966    0.01249 =
         0.02639   -0.00467    0.00214   -0.00289
AFIX 137
H5A   2    0.511592    1.203906    0.347962    11.00000   -1.50000
H5B   2    0.439356    1.138707    0.404589    11.00000   -1.50000
H5C   2    0.384355    1.172951    0.318472    11.00000   -1.50000
AFIX   0
C6    1    0.342675    0.850704    0.286969    11.00000    0.01425    0.02239 =
         0.02390    0.00156    0.00074   -0.00855
AFIX 137
H6A   2    0.336808    0.881017    0.233986    11.00000   -1.50000
H6B   2    0.247668    0.862594    0.304392    11.00000   -1.50000
H6C   2    0.410674    0.757539    0.289797    11.00000   -1.50000
AFIX   0
C7    1    0.393733    0.929850    0.337803    11.00000    0.01120    0.01459 =
         0.02201   -0.00102    0.00396   -0.00208
AFIX  13
H7    2    0.326908    1.024987    0.331241    11.00000   -1.20000
AFIX   0
C8    1    0.389466    0.894108    0.421833    11.00000    0.02529    0.02785 =
         0.02312   -0.00475    0.00991   -0.01277
AFIX 137
H8A   2    0.455358    0.801327    0.429605    11.00000   -1.50000
H8B   2    0.291664    0.909500    0.435900    11.00000   -1.50000
H8C   2    0.418640    0.948572    0.453885    11.00000   -1.50000
AFIX   0
C9    1    0.512460    0.507993    0.365635    11.00000    0.02485    0.02757 =
         0.02288    0.00758    0.00002   -0.01755
AFIX 137
H9A   2    0.454133    0.594516    0.388231    11.00000   -1.50000
H9B   2    0.520070    0.439527    0.402105    11.00000   -1.50000
H9C   2    0.467040    0.498553    0.318709    11.00000   -1.50000
AFIX   0
C10   1    0.662896    0.494512    0.346639    11.00000    0.01685    0.01354 =
         0.01778    0.00474    0.00005   -0.00715
AFIX  13
H10   2    0.723496    0.402512    0.329003    11.00000   -1.20000
AFIX   0
C11   1    0.729407    0.517347    0.418531    11.00000    0.02441    0.03021 =
         0.01871    0.01133   -0.00424   -0.01570
AFIX 137
H11A  2    0.828610    0.501186    0.407562    11.00000   -1.50000
H11B  2    0.728642    0.457367    0.458785    11.00000   -1.50000
H11C  2    0.673919    0.608236    0.435675    11.00000   -1.50000
AFIX   0
C12   1    0.652692    0.554207    0.212852    11.00000    0.00801    0.01099 =
         0.01668   -0.00080    0.00066   -0.00391
C13   1    0.638297    0.431451    0.189807    11.00000    0.02716    0.01647 =
         0.02064   -0.00042   -0.00044   -0.01405
AFIX 137
H13A  2    0.676751    0.365485    0.230348    11.00000   -1.50000
H13B  2    0.692100    0.396131    0.142203    11.00000   -1.50000
H13C  2    0.536777    0.453734    0.182038    11.00000   -1.50000
AFIX   0
C14   1    0.494087    0.654517    0.055113    11.00000    0.01963    0.02636 =
         0.01521   -0.00147   -0.00258   -0.01290
AFIX 137
H14A  2    0.454222    0.605130    0.085157    11.00000   -1.50000
H14B  2    0.491477    0.635957    0.000606    11.00000   -1.50000
H14C  2    0.437007    0.748679    0.064409    11.00000   -1.50000
AFIX   0
C15   1    0.649616    0.613566    0.078806    11.00000    0.01537    0.01458 =
         0.01209   -0.00346    0.00057   -0.00700
AFIX  13
H15   2    0.705096    0.517089    0.069571    11.00000   -1.20000
AFIX   0
C16   1    0.715699    0.683377    0.029252    11.00000    0.01876    0.02356 =
         0.01172   -0.00111    0.00014   -0.01165
AFIX 137
H16A  2    0.658796    0.778534    0.034412    11.00000   -1.50000
H16B  2    0.716621    0.657998   -0.024337    11.00000   -1.50000
H16C  2    0.814258    0.658578    0.045753    11.00000   -1.50000
AFIX   0
C17   1    1.019502    0.410566    0.137315    11.00000    0.01986    0.01878 =
         0.02421   -0.00931    0.00502   -0.00476
AFIX 137
H17A  2    0.919554    0.424359    0.134889    11.00000   -1.50000
H17B  2    1.081620    0.328930    0.110711    11.00000   -1.50000
H17C  2    1.028376    0.484369    0.112746    11.00000   -1.50000
AFIX   0
C18   1    1.064352    0.401336    0.220331    11.00000    0.01072    0.01166 =
         0.02307   -0.00345    0.00213   -0.00217
AFIX  13
H18   2    1.168126    0.381796    0.221829    11.00000   -1.20000
AFIX   0
C19   1    1.046172    0.288463    0.259062    11.00000    0.02322    0.01333 =
         0.03377   -0.00334    0.00263   -0.00541
AFIX 137
H19A  2    1.074951    0.282314    0.312700    11.00000   -1.50000
H19B  2    1.106538    0.205957    0.232766    11.00000   -1.50000
H19C  2    0.945386    0.304845    0.256519    11.00000   -1.50000
AFIX   0
C20   1    1.020984    0.552525    0.325974    11.00000    0.00980    0.01135 =
         0.01673    0.00398   -0.00028   -0.00439
C21   1    1.158219    0.458264    0.365053    11.00000    0.01559    0.01555 =
         0.02300    0.00195   -0.00551   -0.00175
AFIX 137
H21A  2    1.136114    0.404726    0.402153    11.00000   -1.50000
H21B  2    1.200759    0.508250    0.391569    11.00000   -1.50000
H21C  2    1.226291    0.401023    0.326642    11.00000   -1.50000
AFIX   0
C22   1    1.070155    0.762438    0.430050    11.00000    0.02188    0.02082 =
         0.01995   -0.00107   -0.00518   -0.00935
AFIX 137
H22A  2    1.161354    0.699387    0.407451    11.00000   -1.50000
H22B  2    1.086835    0.785275    0.481793    11.00000   -1.50000
H22C  2    1.029465    0.841839    0.398487    11.00000   -1.50000
AFIX   0
C23   1    0.965164    0.701203    0.433828    11.00000    0.01794    0.01406 =
         0.01205    0.00265   -0.00523   -0.00468
AFIX  13
H23   2    1.010872    0.618163    0.464074    11.00000   -1.20000
AFIX   0
C24   1    0.826525    0.792485    0.474503    11.00000    0.02463    0.01728 =
         0.01274   -0.00057    0.00012   -0.00733
AFIX 137
H24A  2    0.776414    0.872136    0.443945    11.00000   -1.50000
H24B  2    0.848928    0.816113    0.524792    11.00000   -1.50000
H24C  2    0.764985    0.747971    0.480956    11.00000   -1.50000
AFIX   0
C25   1    1.167017    0.676513    0.191702    11.00000    0.01399    0.02693 =
         0.02275   -0.00227    0.00328   -0.01052
AFIX 137
H25A  2    1.132709    0.718823    0.241473    11.00000   -1.50000
H25B  2    1.264001    0.667533    0.181741    11.00000   -1.50000
H25C  2    1.168984    0.589454    0.192060    11.00000   -1.50000
AFIX   0
C26   1    1.066522    0.760043    0.129254    11.00000    0.01658    0.02483 =
         0.01635   -0.00297    0.00405   -0.01435
AFIX  13
H26   2    1.075786    0.843866    0.125703    11.00000   -1.20000
AFIX   0
C27   1    1.113446    0.689138    0.051852    11.00000    0.02033    0.04357 =
         0.02004   -0.00960    0.00724   -0.01840
AFIX 137
H27A  2    1.112600    0.603329    0.055101    11.00000   -1.50000
H27B  2    1.210667    0.676993    0.039064    11.00000   -1.50000
H27C  2    1.046972    0.741908    0.012065    11.00000   -1.50000
AFIX   0
C28   1    0.810162    0.896686    0.115934    11.00000    0.02260    0.01776 =
         0.00984   -0.00021   -0.00113   -0.01439
C29   1    0.837869    0.973714    0.051853    11.00000    0.02861    0.03465 =
         0.01851    0.00904   -0.00162   -0.01967
AFIX 137
H29A  2    0.831743    0.936275    0.002397    11.00000   -1.50000
H29B  2    0.933889    0.968897    0.057481    11.00000   -1.50000
H29C  2    0.765833    1.065622    0.054377    11.00000   -1.50000
AFIX   0
C30   1    0.538078    1.169476    0.144022    11.00000    0.03213    0.01430 =
         0.02543    0.00556   -0.01302   -0.00793
AFIX 137
H30A  2    0.520107    1.170695    0.199222    11.00000   -1.50000
H30B  2    0.457191    1.242258    0.119696    11.00000   -1.50000
H30C  2    0.626323    1.178844    0.134694    11.00000   -1.50000
AFIX   0
C31   1    0.554662    1.039199    0.110354    11.00000    0.02137    0.01530 =
         0.01238    0.00512   -0.00589   -0.00797
AFIX  13
H31   2    0.567942    1.041189    0.053708    11.00000   -1.20000
AFIX   0
C32   1    0.418375    1.024503    0.126317    11.00000    0.01806    0.01831 =
         0.02023    0.00435   -0.00433   -0.00463
AFIX 137
H32A  2    0.429803    0.939655    0.106760    11.00000   -1.50000
H32B  2    0.337293    1.095412    0.100895    11.00000   -1.50000
H32C  2    0.400124    1.028964    0.181592    11.00000   -1.50000
AFIX   0
N1    3    0.714325    0.976236    0.310997    11.00000    0.01421    0.00920 =
         0.01183    0.00014   -0.00223   -0.00478
N2    3    0.539115    0.909734    0.315796    11.00000    0.01090    0.01184 =
         0.01303   -0.00137    0.00147   -0.00345
N3    3    0.661853    0.584315    0.285267    11.00000    0.01092    0.01073 =
         0.01347    0.00241    0.00038   -0.00493
N4    3    0.660715    0.638128    0.160636    11.00000    0.01227    0.01133 =
         0.01109   -0.00047   -0.00050   -0.00554
N5    3    0.980141    0.527453    0.258959    11.00000    0.01039    0.00911 =
         0.01547   -0.00063    0.00011   -0.00208
N6    3    0.933045    0.668231    0.357285    11.00000    0.01253    0.01178 =
         0.01155   -0.00025   -0.00150   -0.00376
N7    3    0.916374    0.793157    0.149463    11.00000    0.01334    0.01645 =
         0.01319   -0.00144    0.00181   -0.00865
N8    3    0.678982    0.926338    0.141779    11.00000    0.01562    0.01169 =
         0.01167    0.00202   -0.00216   -0.00605
TH1   4    0.760293    0.752367    0.248218    11.00000    0.00737    0.00617 =
         0.00796   -0.00006    0.00003   -0.00227
HKLF    4
 
REM  shelxt_a.res in P-1
REM R1 =  0.0107 for    6697 Fo > 4sig(Fo)  and  0.0110 for all    6800 data
REM    390 parameters refined using      0 restraints
 
END
 
WGHT      0.0092      0.9453
 
REM Highest difference peak  0.499,  deepest hole -0.498,  1-sigma level  0.052
Q1    1   0.7154  0.8038  0.2935  11.00000  0.05    0.50
Q2    1   0.8040  0.7020  0.2068  11.00000  0.05    0.48
Q3    1   0.6620  0.8919  0.1806  11.00000  0.05    0.33
Q4    1   0.6047  0.4471  0.1397  11.00000  0.05    0.28
Q5    1   0.9426  0.6954  0.3912  11.00000  0.05    0.28
Q6    1   0.5904  0.4947  0.3552  11.00000  0.05    0.28
Q7    1   0.6635  0.5420  0.3148  11.00000  0.05    0.28
Q8    1   0.6757  0.6530  0.0561  11.00000  0.05    0.27
Q9    1   0.7249  0.7214  0.2843  11.00000  0.05    0.27
Q10   1   0.8053  0.7857  0.2032  11.00000  0.05    0.26
Q11   1   0.5954  0.3988  0.2280  11.00000  0.05    0.26
Q12   1   0.5754  0.6344  0.0701  11.00000  0.05    0.25
Q13   1   1.0836  0.5068  0.3468  11.00000  0.05    0.25
Q14   1   0.8463  0.7255  0.2734  11.00000  0.05    0.25
Q15   1   0.7453  0.9089  0.2980  11.00000  0.05    0.25
Q16   1   0.5438  1.1053  0.1291  11.00000  0.05    0.25
Q17   1   0.6582  0.6231  0.1204  11.00000  0.05    0.25
Q18   1   1.0228  0.4667  0.2442  11.00000  0.05    0.25
Q19   1   0.6953  0.6950  0.1879  11.00000  0.05    0.24
Q20   1   0.6746  0.6438  0.2971  11.00000  0.05    0.24
;
_shelx_res_checksum              82619
####################################################################### 
# 
# This file contains crystal structure data downloaded from the 
# Cambridge Structural Database (CSD) hosted by the Cambridge 
# Crystallographic Data Centre (CCDC).
# 
# Full information about CCDC data access policies and citation 
# guidelines are available at http://www.ccdc.cam.ac.uk/access/V1 
# 
# Audit and citation data items may have been added by the CCDC. 
# Please retain this information to preserve the provenance of 
# this file and to allow appropriate attribution of the data. 
# 
#######################################################################

data_Th(ptolylN3CH2TMS)(BIMA)3
_database_code_depnum_ccdc_archive 'CCDC 1811107'
_audit_update_record             
;
2017-12-14 deposited with the CCDC.
2018-02-16 downloaded from the CCDC.
;
# start Validation Reply Form
_vrf_PLAT412_Th(ptolylN3CH2TMS)(BIMA)3 
;
PROBLEM: Short Intra XH3 .. XHn   H5C      ..H7        ..       1.63 Ang.
RESPONSE: Due to unresolved disorder in isopropyl group, idealized hydrogens are unrealistically close
;
_vrf_PLAT220_Th(ptolylN3CH2TMS)(BIMA)3 
;
PROBLEM: Non-Solvent  Resd 1  C   Ueq(max)/Ueq(min) Range        7.8 Ratio
RESPONSE: Due to unresolved disorder in isopropyl group
;
# Added during the CSD deposition process: Thursday 14 December 2017 01:22 AM
# end Validation Reply Form


_audit_creation_method           SHELXL-2014/7
_shelx_SHELXL_version_number     2014/7
_chemical_name_systematic        Th(ptolylN3CH2SiMe3)(BIMA)3
_chemical_melting_point          ?
_chemical_formula_moiety         ?
_chemical_formula_sum            'C35 H69 N9 Si Th'
_chemical_formula_weight         876.12

loop_
_atom_type_symbol
_atom_type_description
_atom_type_scat_dispersion_real
_atom_type_scat_dispersion_imag
_atom_type_scat_source
C C 0.0033 0.0016 'International Tables Vol C Tables 4.2.6.8 and 6.1.1.4'
H H 0.0000 0.0000 'International Tables Vol C Tables 4.2.6.8 and 6.1.1.4'
N N 0.0061 0.0033 'International Tables Vol C Tables 4.2.6.8 and 6.1.1.4'
Si Si 0.0817 0.0704 'International Tables Vol C Tables 4.2.6.8 and 6.1.1.4'
Th Th -7.2400 8.8979 'International Tables Vol C Tables 4.2.6.8 and 6.1.1.4'

_space_group_crystal_system      monoclinic
_space_group_IT_number           14
_space_group_name_H-M_alt        'P 21/c'
_space_group_name_Hall           '-P 2ybc'

_shelx_space_group_comment       
;
The symmetry employed for this shelxl refinement is uniquely defined
by the following loop, which should always be used as a source of
symmetry information in preference to the above space-group names.
They are only intended as comments.
;

loop_
_space_group_symop_operation_xyz
'x, y, z'
'-x, y+1/2, -z+1/2'
'-x, -y, -z'
'x, -y-1/2, z-1/2'

_cell_length_a                   16.9023(9)
_cell_length_b                   11.4723(6)
_cell_length_c                   21.7432(12)
_cell_angle_alpha                90
_cell_angle_beta                 95.127(3)
_cell_angle_gamma                90
_cell_volume                     4199.3(4)
_cell_formula_units_Z            4
_cell_measurement_temperature    100(2)
_cell_measurement_reflns_used    9046
_cell_measurement_theta_min      2.30
_cell_measurement_theta_max      25.35

_exptl_crystal_description       Block
_exptl_crystal_colour            Colorless
_exptl_crystal_density_meas      ?
_exptl_crystal_density_method    ?
_exptl_crystal_density_diffrn    1.386
_exptl_crystal_F_000             1784
_exptl_transmission_factor_min   ?
_exptl_transmission_factor_max   ?
_exptl_crystal_size_max          0.100
_exptl_crystal_size_mid          0.050
_exptl_crystal_size_min          0.050
_exptl_absorpt_coefficient_mu    3.613
_shelx_estimated_absorpt_T_min   0.714
_shelx_estimated_absorpt_T_max   0.840
_exptl_absorpt_correction_type   multi-scan
_exptl_absorpt_correction_T_min  0.643
_exptl_absorpt_correction_T_max  0.745
_exptl_absorpt_process_details   SADABS
_exptl_absorpt_special_details   ?
_diffrn_ambient_temperature      100(2)
_diffrn_radiation_wavelength     0.71073
_diffrn_radiation_type           MoK\a
_diffrn_source                   'microfocus sealed tube'
_diffrn_measurement_device_type  'Bruker APEX-II CCD'
_diffrn_measurement_method       'phi and omega scans'
_diffrn_detector_area_resol_mean 8.366
_diffrn_reflns_number            15081
_diffrn_reflns_av_unetI/netI     0.0371
_diffrn_reflns_av_R_equivalents  ?
_diffrn_reflns_limit_h_min       -20
_diffrn_reflns_limit_h_max       20
_diffrn_reflns_limit_k_min       -13
_diffrn_reflns_limit_k_max       13
_diffrn_reflns_limit_l_min       0
_diffrn_reflns_limit_l_max       26
_diffrn_reflns_theta_min         1.210
_diffrn_reflns_theta_max         25.385
_diffrn_reflns_theta_full        25.000
_diffrn_measured_fraction_theta_max 0.989
_diffrn_measured_fraction_theta_full 0.991
_diffrn_reflns_Laue_measured_fraction_max 0.989
_diffrn_reflns_Laue_measured_fraction_full 0.991
_diffrn_reflns_point_group_measured_fraction_max 0.989
_diffrn_reflns_point_group_measured_fraction_full 0.991
_reflns_number_total             15081
_reflns_number_gt                13811
_reflns_threshold_expression     'I > 2\s(I)'
_reflns_Friedel_coverage         0.000
_reflns_Friedel_fraction_max     .
_reflns_Friedel_fraction_full    .

_reflns_special_details          
;
 _reflns_Friedel_fraction is defined as the number of unique
 Friedel pairs measured divided by the number that would be
 possible theoretically, ignoring centric projections and
 systematic absences.
;

_computing_data_collection       'Bruker APEX2'
_computing_cell_refinement       'Bruker SAINT'
_computing_data_reduction        'Bruker SAINT'
_computing_structure_solution    'SHELXT (Sheldrick 2014)'
_computing_structure_refinement  'SHELXL-2014/7 (Sheldrick, 2014)'
_computing_molecular_graphics    Mercury
_computing_publication_material  WinGX
_refine_special_details          'Refined as a 2-component twin.,Twin'
_refine_ls_structure_factor_coef Fsqd
_refine_ls_matrix_type           full
_refine_ls_weighting_scheme      calc
_refine_ls_weighting_details     
'w=1/[\s^2^(Fo^2^)+(0.0236P)^2^+12.8275P] where P=(Fo^2^+2Fc^2^)/3'
_atom_sites_solution_primary     iterative
_atom_sites_solution_secondary   difmap
_atom_sites_solution_hydrogens   geom
_refine_ls_hydrogen_treatment    constr
_refine_ls_extinction_method     none
_refine_ls_extinction_coef       .
_refine_ls_number_reflns         15081
_refine_ls_number_parameters     437
_refine_ls_number_restraints     12
_refine_ls_R_factor_all          0.0384
_refine_ls_R_factor_gt           0.0317
_refine_ls_wR_factor_ref         0.0731
_refine_ls_wR_factor_gt          0.0700
_refine_ls_goodness_of_fit_ref   1.089
_refine_ls_restrained_S_all      1.107
_refine_ls_shift/su_max          0.002
_refine_ls_shift/su_mean         0.000

loop_
_atom_site_label
_atom_site_type_symbol
_atom_site_fract_x
_atom_site_fract_y
_atom_site_fract_z
_atom_site_U_iso_or_equiv
_atom_site_adp_type
_atom_site_occupancy
_atom_site_site_symmetry_order
_atom_site_calc_flag
_atom_site_refinement_flags_posn
_atom_site_refinement_flags_adp
_atom_site_refinement_flags_occupancy
_atom_site_disorder_assembly
_atom_site_disorder_group
C1 C 0.3576(4) 0.2579(6) 0.2729(3) 0.0387(16) Uani 1 1 d . . . . .
H1A H 0.3459 0.3305 0.2501 0.058 Uiso 1 1 calc R U . . .
H1B H 0.3660 0.1949 0.2438 0.058 Uiso 1 1 calc R U . . .
H1C H 0.4057 0.2681 0.3011 0.058 Uiso 1 1 calc R U . . .
C2 C 0.2883(4) 0.2272(5) 0.3097(3) 0.0339(15) Uani 1 1 d . . . . .
H2 H 0.3033 0.1561 0.3348 0.041 Uiso 1 1 calc R U . . .
C3 C 0.2146(4) 0.1979(6) 0.2671(3) 0.0426(17) Uani 1 1 d . . . . .
H3A H 0.1708 0.1783 0.2918 0.064 Uiso 1 1 calc R U . . .
H3B H 0.2258 0.1313 0.2410 0.064 Uiso 1 1 calc R U . . .
H3C H 0.1997 0.2654 0.2409 0.064 Uiso 1 1 calc R U . . .
C4 C 0.2552(3) 0.3002(6) 0.4098(3) 0.0378(16) Uani 1 1 d . . . . .
C5 C 0.2448(5) 0.1750(7) 0.4321(4) 0.055(2) Uani 1 1 d . . . . .
H5A H 0.2966 0.1434 0.4478 0.083 Uiso 1 1 calc R U . . .
H5B H 0.2222 0.1270 0.3976 0.083 Uiso 1 1 calc R U . . .
H5C H 0.2090 0.1745 0.4651 0.083 Uiso 1 1 calc R U . . .
C6 C 0.2956(6) 0.3904(11) 0.5532(3) 0.095(4) Uani 1 1 d . . . . .
H6A H 0.3199 0.4667 0.5474 0.142 Uiso 1 1 calc R U . . .
H6B H 0.3346 0.3289 0.5474 0.142 Uiso 1 1 calc R U . . .
H6C H 0.2786 0.3854 0.5951 0.142 Uiso 1 1 calc R U . . .
C7 C 0.2278(5) 0.3758(10) 0.5088(4) 0.071(3) Uani 1 1 d . U . . .
H7 H 0.2217 0.2891 0.5095 0.085 Uiso 1 1 calc R U . . .
C8 C 0.1552(7) 0.4093(15) 0.5241(5) 0.148(5) Uani 1 1 d . U . . .
H8A H 0.1475 0.3815 0.5658 0.223 Uiso 1 1 calc R U . . .
H8B H 0.1141 0.3761 0.4946 0.223 Uiso 1 1 calc R U . . .
H8C H 0.1516 0.4946 0.5230 0.223 Uiso 1 1 calc R U . . .
C9 C 0.3465(4) 0.7130(7) 0.5033(3) 0.0466(19) Uani 1 1 d . . . . .
H9A H 0.3458 0.6335 0.5198 0.070 Uiso 1 1 calc R U . . .
H9B H 0.3731 0.7650 0.5343 0.070 Uiso 1 1 calc R U . . .
H9C H 0.3751 0.7137 0.4660 0.070 Uiso 1 1 calc R U . . .
C10 C 0.2612(4) 0.7546(6) 0.4872(3) 0.0405(17) Uani 1 1 d . . . . .
H10 H 0.2326 0.7520 0.5255 0.049 Uiso 1 1 calc R U . . .
C11 C 0.2618(5) 0.8783(6) 0.4649(4) 0.054(2) Uani 1 1 d . . . . .
H11A H 0.2938 0.8837 0.4296 0.081 Uiso 1 1 calc R U . . .
H11B H 0.2848 0.9288 0.4983 0.081 Uiso 1 1 calc R U . . .
H11C H 0.2073 0.9033 0.4523 0.081 Uiso 1 1 calc R U . . .
C12 C 0.1426(4) 0.6679(6) 0.4348(3) 0.0324(14) Uani 1 1 d . . . . .
C13 C 0.0876(4) 0.7349(8) 0.4734(4) 0.063(3) Uani 1 1 d . . . . .
H13A H 0.0626 0.6808 0.5007 0.095 Uiso 1 1 calc R U . . .
H13B H 0.0465 0.7739 0.4462 0.095 Uiso 1 1 calc R U . . .
H13C H 0.1182 0.7934 0.4983 0.095 Uiso 1 1 calc R U . . .
C14 C -0.0068(4) 0.6460(7) 0.3260(4) 0.053(2) Uani 1 1 d . . . . .
H14A H 0.0019 0.7283 0.3368 0.079 Uiso 1 1 calc R U . . .
H14B H -0.0639 0.6309 0.3189 0.079 Uiso 1 1 calc R U . . .
H14C H 0.0188 0.6280 0.2884 0.079 Uiso 1 1 calc R U . . .
C15 C 0.0282(3) 0.5707(6) 0.3781(3) 0.0320(16) Uani 1 1 d . . . . .
H15 H 0.0017 0.5920 0.4158 0.038 Uiso 1 1 calc R U . . .
C16 C 0.0142(4) 0.4444(7) 0.3663(3) 0.0425(18) Uani 1 1 d . . . . .
H16A H 0.0430 0.4197 0.3314 0.064 Uiso 1 1 calc R U . . .
H16B H -0.0428 0.4305 0.3567 0.064 Uiso 1 1 calc R U . . .
H16C H 0.0332 0.3998 0.4031 0.064 Uiso 1 1 calc R U . . .
C17 C 0.1862(5) 0.8470(6) 0.2979(4) 0.055(2) Uani 1 1 d . . . . .
H17A H 0.1591 0.7837 0.2743 0.082 Uiso 1 1 calc R U . . .
H17B H 0.1683 0.9221 0.2802 0.082 Uiso 1 1 calc R U . . .
H17C H 0.1737 0.8428 0.3410 0.082 Uiso 1 1 calc R U . . .
C18 C 0.2757(5) 0.8353(6) 0.2951(4) 0.058(2) Uani 1 1 d . . . . .
H18 H 0.3029 0.8941 0.3237 0.069 Uiso 1 1 calc R U . . .
C19 C 0.2976(6) 0.8602(6) 0.2296(4) 0.075(3) Uani 1 1 d . . . . .
H19A H 0.3548 0.8485 0.2277 0.112 Uiso 1 1 calc R U . . .
H19B H 0.2839 0.9410 0.2185 0.112 Uiso 1 1 calc R U . . .
H19C H 0.2682 0.8072 0.2005 0.112 Uiso 1 1 calc R U . . .
C20 C 0.3742(5) 0.6936(7) 0.3376(4) 0.053(2) Uani 1 1 d . . . . .
C21 C 0.4417(5) 0.7818(9) 0.3382(5) 0.087(4) Uani 1 1 d . . . . .
H21A H 0.4727 0.7675 0.3029 0.130 Uiso 1 1 calc R U . . .
H21B H 0.4762 0.7739 0.3767 0.130 Uiso 1 1 calc R U . . .
H21C H 0.4196 0.8609 0.3354 0.130 Uiso 1 1 calc R U . . .
C22 C 0.5137(4) 0.5060(9) 0.3310(4) 0.074(3) Uani 1 1 d . . . . .
H22A H 0.4837 0.4505 0.3037 0.112 Uiso 1 1 calc R U . . .
H22B H 0.5631 0.4694 0.3484 0.112 Uiso 1 1 calc R U . . .
H22C H 0.5262 0.5753 0.3073 0.112 Uiso 1 1 calc R U . . .
C23 C 0.4641(4) 0.5412(10) 0.3830(4) 0.066(3) Uani 1 1 d . . . . .
H23 H 0.4926 0.6042 0.4078 0.079 Uiso 1 1 calc R U . . .
C24 C 0.4529(4) 0.4382(10) 0.4246(4) 0.072(3) Uani 1 1 d . . . . .
H24A H 0.4246 0.4632 0.4597 0.108 Uiso 1 1 calc R U . . .
H24B H 0.5050 0.4067 0.4398 0.108 Uiso 1 1 calc R U . . .
H24C H 0.4220 0.3778 0.4014 0.108 Uiso 1 1 calc R U . . .
C25 C 0.0944(3) 0.4570(6) 0.2120(3) 0.0297(13) Uani 1 1 d . . . . .
H25A H 0.0443 0.4608 0.2322 0.036 Uiso 1 1 calc R U . . .
H25B H 0.1032 0.3741 0.2019 0.036 Uiso 1 1 calc R U . . .
C26 C 0.1301(5) 0.6841(6) 0.1393(3) 0.052(2) Uani 1 1 d . . . . .
H26A H 0.1035 0.7365 0.1085 0.078 Uiso 1 1 calc R U . . .
H26B H 0.1855 0.6734 0.1306 0.078 Uiso 1 1 calc R U . . .
H26C H 0.1284 0.7180 0.1805 0.078 Uiso 1 1 calc R U . . .
C27 C 0.1033(4) 0.4523(7) 0.0683(3) 0.0393(16) Uani 1 1 d . . . . .
H27A H 0.0664 0.4720 0.0324 0.059 Uiso 1 1 calc R U . . .
H27B H 0.0984 0.3692 0.0778 0.059 Uiso 1 1 calc R U . . .
H27C H 0.1578 0.4692 0.0591 0.059 Uiso 1 1 calc R U . . .
C28 C -0.0311(4) 0.5699(10) 0.1251(4) 0.071(3) Uani 1 1 d . . . . .
H28A H -0.0464 0.6203 0.1585 0.106 Uiso 1 1 calc R U . . .
H28B H -0.0600 0.4960 0.1259 0.106 Uiso 1 1 calc R U . . .
H28C H -0.0440 0.6086 0.0853 0.106 Uiso 1 1 calc R U . . .
C29 C 0.3121(3) 0.4912(4) 0.1601(2) 0.0191(11) Uani 1 1 d . . . . .
C30 C 0.3329(3) 0.4304(5) 0.1090(3) 0.0262(13) Uani 1 1 d . . . . .
H30 H 0.2974 0.3736 0.0904 0.031 Uiso 1 1 calc R U . . .
C31 C 0.4046(3) 0.4508(6) 0.0844(3) 0.0278(13) Uani 1 1 d . . . . .
H31 H 0.4178 0.4072 0.0496 0.033 Uiso 1 1 calc R U . . .
C32 C 0.4569(3) 0.5332(6) 0.1097(3) 0.0250(12) Uani 1 1 d . . . . .
C33 C 0.5340(4) 0.5597(6) 0.0825(3) 0.0353(16) Uani 1 1 d . . . . .
H33A H 0.5274 0.6292 0.0562 0.053 Uiso 1 1 calc R U . . .
H33B H 0.5490 0.4933 0.0576 0.053 Uiso 1 1 calc R U . . .
H33C H 0.5758 0.5740 0.1158 0.053 Uiso 1 1 calc R U . . .
C34 C 0.4359(4) 0.5933(6) 0.1606(3) 0.0413(18) Uani 1 1 d . . . . .
H34 H 0.4714 0.6501 0.1790 0.050 Uiso 1 1 calc R U . . .
C35 C 0.3643(4) 0.5734(5) 0.1857(3) 0.0347(16) Uani 1 1 d . . . . .
H35 H 0.3514 0.6167 0.2207 0.042 Uiso 1 1 calc R U . . .
N1 N 0.2739(3) 0.3217(4) 0.3526(2) 0.0269(11) Uani 1 1 d . . . . .
N2 N 0.2453(3) 0.3932(6) 0.4445(2) 0.0436(14) Uani 1 1 d . . . . .
N3 N 0.2213(3) 0.6748(5) 0.4417(2) 0.0316(12) Uani 1 1 d . . . . .
N4 N 0.1139(3) 0.5931(4) 0.3911(2) 0.0249(11) Uani 1 1 d . . . . .
N5 N 0.3000(4) 0.7189(5) 0.3166(3) 0.0423(15) Uani 1 1 d . . . . .
N6 N 0.3851(3) 0.5848(6) 0.3590(3) 0.0469(16) Uani 1 1 d . . . . .
N7 N 0.1590(2) 0.4931(4) 0.2574(2) 0.0209(10) Uani 1 1 d . . . . .
N8 N 0.2295(3) 0.4978(3) 0.23645(19) 0.0177(9) Uani 1 1 d . . . . .
N9 N 0.2356(2) 0.4693(4) 0.17991(19) 0.0206(9) Uani 1 1 d . . . . .
Si1 Si 0.07877(9) 0.5409(2) 0.13614(8) 0.0354(4) Uani 1 1 d . . . . .
Th1 Th 0.24137(2) 0.53411(2) 0.35481(2) 0.02090(6) Uani 1 1 d . . . . .

loop_
_atom_site_aniso_label
_atom_site_aniso_U_11
_atom_site_aniso_U_22
_atom_site_aniso_U_33
_atom_site_aniso_U_23
_atom_site_aniso_U_13
_atom_site_aniso_U_12
C1 0.031(3) 0.044(4) 0.043(4) 0.003(3) 0.010(3) 0.017(3)
C2 0.031(3) 0.025(3) 0.046(4) 0.009(3) 0.007(3) 0.007(3)
C3 0.038(4) 0.027(3) 0.062(5) -0.004(3) 0.000(4) 0.001(3)
C4 0.016(3) 0.065(4) 0.033(4) 0.025(3) 0.003(3) 0.011(3)
C5 0.041(4) 0.068(5) 0.060(5) 0.040(4) 0.022(4) 0.020(4)
C6 0.103(8) 0.157(10) 0.023(4) 0.009(5) -0.001(5) -0.071(8)
C7 0.056(4) 0.114(6) 0.044(4) 0.008(4) 0.007(3) 0.016(4)
C8 0.094(7) 0.280(13) 0.080(7) 0.073(8) 0.057(6) 0.089(8)
C9 0.041(4) 0.058(5) 0.039(4) -0.019(3) -0.005(3) -0.010(3)
C10 0.032(4) 0.060(4) 0.031(4) -0.022(3) 0.009(3) -0.013(3)
C11 0.053(5) 0.037(4) 0.072(5) -0.030(4) 0.002(4) -0.002(4)
C12 0.027(3) 0.043(4) 0.029(3) -0.010(3) 0.010(3) -0.003(3)
C13 0.026(4) 0.107(7) 0.058(5) -0.056(5) 0.011(3) -0.003(4)
C14 0.033(4) 0.052(5) 0.069(5) -0.013(4) -0.013(4) 0.019(3)
C15 0.011(3) 0.056(4) 0.031(3) -0.012(3) 0.009(2) -0.007(3)
C16 0.027(3) 0.066(5) 0.034(4) 0.005(3) 0.003(3) -0.022(3)
C17 0.076(6) 0.033(4) 0.061(5) -0.010(4) 0.040(5) -0.006(4)
C18 0.084(6) 0.026(3) 0.073(5) -0.016(4) 0.053(5) -0.023(4)
C19 0.114(8) 0.033(4) 0.088(7) -0.008(4) 0.073(6) -0.017(4)
C20 0.050(5) 0.062(5) 0.053(5) -0.041(4) 0.035(4) -0.041(4)
C21 0.056(5) 0.089(7) 0.121(9) -0.064(7) 0.046(6) -0.057(5)
C22 0.021(3) 0.119(9) 0.085(7) -0.035(6) 0.018(4) -0.012(4)
C23 0.023(3) 0.107(8) 0.066(6) -0.044(6) -0.001(3) -0.018(4)
C24 0.024(4) 0.143(10) 0.047(5) -0.018(6) -0.007(3) 0.012(5)
C25 0.014(3) 0.052(4) 0.023(3) -0.005(3) 0.002(2) 0.000(3)
C26 0.076(5) 0.051(4) 0.029(4) 0.008(3) 0.003(4) 0.020(4)
C27 0.028(3) 0.062(5) 0.027(3) -0.003(3) 0.002(3) 0.004(3)
C28 0.038(4) 0.138(10) 0.035(4) 0.008(5) -0.003(3) 0.042(5)
C29 0.015(2) 0.020(3) 0.022(3) 0.005(2) 0.004(2) 0.002(2)
C30 0.022(3) 0.037(3) 0.019(3) -0.004(2) 0.000(2) -0.003(2)
C31 0.023(3) 0.043(4) 0.018(3) -0.005(3) 0.004(2) 0.006(3)
C32 0.021(3) 0.033(3) 0.022(3) 0.005(3) 0.006(2) 0.005(3)
C33 0.027(3) 0.049(4) 0.031(3) -0.001(3) 0.013(3) -0.005(3)
C34 0.032(3) 0.048(4) 0.047(4) -0.013(3) 0.021(3) -0.022(3)
C35 0.038(4) 0.031(3) 0.040(4) -0.010(3) 0.025(3) -0.011(3)
N1 0.019(2) 0.031(3) 0.030(3) 0.008(2) 0.004(2) 0.0060(19)
N2 0.032(3) 0.081(4) 0.018(3) 0.010(3) 0.004(2) 0.014(3)
N3 0.025(3) 0.041(3) 0.030(3) -0.013(2) 0.010(2) -0.008(2)
N4 0.014(2) 0.035(3) 0.026(3) -0.010(2) 0.0060(19) -0.005(2)
N5 0.044(4) 0.038(3) 0.048(4) -0.023(3) 0.026(3) -0.026(3)
N6 0.014(2) 0.076(5) 0.052(4) -0.031(3) 0.009(3) -0.020(3)
N7 0.014(2) 0.028(3) 0.021(2) 0.0020(18) 0.0037(18) 0.0002(17)
N8 0.017(2) 0.018(2) 0.018(2) 0.0013(16) 0.0022(18) -0.0003(17)
N9 0.017(2) 0.026(2) 0.019(2) -0.001(2) 0.0047(17) 0.002(2)
Si1 0.0238(8) 0.0604(12) 0.0217(9) 0.0004(9) -0.0001(6) 0.0167(9)
Th1 0.01283(8) 0.02799(10) 0.02229(10) -0.00588(10) 0.00382(7) -0.00381(9)

_geom_special_details            
;
 All esds (except the esd in the dihedral angle between two l.s. planes)
 are estimated using the full covariance matrix.  The cell esds are taken
 into account individually in the estimation of esds in distances, angles
 and torsion angles; correlations between esds in cell parameters are only
 used when they are defined by crystal symmetry.  An approximate (isotropic)
 treatment of cell esds is used for estimating esds involving l.s. planes.
;

loop_
_geom_bond_atom_site_label_1
_geom_bond_atom_site_label_2
_geom_bond_distance
_geom_bond_site_symmetry_2
_geom_bond_publ_flag
C1 C2 1.518(9) . ?
C1 H1A 0.9800 . ?
C1 H1B 0.9800 . ?
C1 H1C 0.9800 . ?
C2 N1 1.465(8) . ?
C2 C3 1.524(9) . ?
C2 H2 1.0000 . ?
C3 H3A 0.9800 . ?
C3 H3B 0.9800 . ?
C3 H3C 0.9800 . ?
C4 N2 1.326(9) . ?
C4 N1 1.334(8) . ?
C4 C5 1.530(10) . ?
C4 Th1 2.939(7) . ?
C5 H5A 0.9800 . ?
C5 H5B 0.9800 . ?
C5 H5C 0.9800 . ?
C6 C7 1.443(12) . ?
C6 H6A 0.9800 . ?
C6 H6B 0.9800 . ?
C6 H6C 0.9800 . ?
C7 C8 1.355(13) . ?
C7 N2 1.468(9) . ?
C7 H7 1.0000 . ?
C8 H8A 0.9800 . ?
C8 H8B 0.9800 . ?
C8 H8C 0.9800 . ?
C9 C10 1.529(10) . ?
C9 H9A 0.9800 . ?
C9 H9B 0.9800 . ?
C9 H9C 0.9800 . ?
C10 N3 1.468(8) . ?
C10 C11 1.500(10) . ?
C10 H10 1.0000 . ?
C11 H11A 0.9800 . ?
C11 H11B 0.9800 . ?
C11 H11C 0.9800 . ?
C12 N3 1.326(8) . ?
C12 N4 1.339(8) . ?
C12 C13 1.517(9) . ?
C12 Th1 2.946(6) . ?
C13 H13A 0.9800 . ?
C13 H13B 0.9800 . ?
C13 H13C 0.9800 . ?
C14 C15 1.502(10) . ?
C14 H14A 0.9800 . ?
C14 H14B 0.9800 . ?
C14 H14C 0.9800 . ?
C15 N4 1.474(7) . ?
C15 C16 1.486(10) . ?
C15 H15 1.0000 . ?
C16 H16A 0.9800 . ?
C16 H16B 0.9800 . ?
C16 H16C 0.9800 . ?
C17 C18 1.526(12) . ?
C17 H17A 0.9800 . ?
C17 H17B 0.9800 . ?
C17 H17C 0.9800 . ?
C18 N5 1.462(10) . ?
C18 C19 1.530(10) . ?
C18 H18 1.0000 . ?
C19 H19A 0.9800 . ?
C19 H19B 0.9800 . ?
C19 H19C 0.9800 . ?
C20 N5 1.327(11) . ?
C20 N6 1.338(11) . ?
C20 C21 1.525(9) . ?
C20 Th1 2.945(6) . ?
C21 H21A 0.9800 . ?
C21 H21B 0.9800 . ?
C21 H21C 0.9800 . ?
C22 C23 1.522(11) . ?
C22 H22A 0.9800 . ?
C22 H22B 0.9800 . ?
C22 H22C 0.9800 . ?
C23 N6 1.478(10) . ?
C23 C24 1.510(14) . ?
C23 H23 1.0000 . ?
C24 H24A 0.9800 . ?
C24 H24B 0.9800 . ?
C24 H24C 0.9800 . ?
C25 N7 1.464(7) . ?
C25 Si1 1.908(6) . ?
C25 H25A 0.9900 . ?
C25 H25B 0.9900 . ?
C26 Si1 1.857(8) . ?
C26 H26A 0.9800 . ?
C26 H26B 0.9800 . ?
C26 H26C 0.9800 . ?
C27 Si1 1.868(7) . ?
C27 H27A 0.9800 . ?
C27 H27B 0.9800 . ?
C27 H27C 0.9800 . ?
C28 Si1 1.880(7) . ?
C28 H28A 0.9800 . ?
C28 H28B 0.9800 . ?
C28 H28C 0.9800 . ?
C29 C35 1.375(8) . ?
C29 C30 1.383(8) . ?
C29 N9 1.421(6) . ?
C30 C31 1.389(8) . ?
C30 H30 0.9500 . ?
C31 C32 1.374(9) . ?
C31 H31 0.9500 . ?
C32 C34 1.377(9) . ?
C32 C33 1.511(8) . ?
C33 H33A 0.9800 . ?
C33 H33B 0.9800 . ?
C33 H33C 0.9800 . ?
C34 C35 1.392(8) . ?
C34 H34 0.9500 . ?
C35 H35 0.9500 . ?
N1 Th1 2.499(5) . ?
N2 Th1 2.529(5) . ?
N3 Th1 2.530(5) . ?
N4 Th1 2.455(4) . ?
N5 Th1 2.512(5) . ?
N6 Th1 2.492(5) . ?
N7 N8 1.314(6) . ?
N7 Th1 2.475(4) . ?
N8 N9 1.285(6) . ?
N8 Th1 2.597(4) . ?

loop_
_geom_angle_atom_site_label_1
_geom_angle_atom_site_label_2
_geom_angle_atom_site_label_3
_geom_angle
_geom_angle_site_symmetry_1
_geom_angle_site_symmetry_3
_geom_angle_publ_flag
C2 C1 H1A 109.5 . . ?
C2 C1 H1B 109.5 . . ?
H1A C1 H1B 109.5 . . ?
C2 C1 H1C 109.5 . . ?
H1A C1 H1C 109.5 . . ?
H1B C1 H1C 109.5 . . ?
N1 C2 C1 110.1(5) . . ?
N1 C2 C3 112.1(5) . . ?
C1 C2 C3 111.0(6) . . ?
N1 C2 H2 107.8 . . ?
C1 C2 H2 107.8 . . ?
C3 C2 H2 107.8 . . ?
C2 C3 H3A 109.5 . . ?
C2 C3 H3B 109.5 . . ?
H3A C3 H3B 109.5 . . ?
C2 C3 H3C 109.5 . . ?
H3A C3 H3C 109.5 . . ?
H3B C3 H3C 109.5 . . ?
N2 C4 N1 115.7(6) . . ?
N2 C4 C5 123.5(6) . . ?
N1 C4 C5 120.8(7) . . ?
N2 C4 Th1 59.1(3) . . ?
N1 C4 Th1 57.9(3) . . ?
C5 C4 Th1 168.0(5) . . ?
C4 C5 H5A 109.5 . . ?
C4 C5 H5B 109.5 . . ?
H5A C5 H5B 109.5 . . ?
C4 C5 H5C 109.5 . . ?
H5A C5 H5C 109.5 . . ?
H5B C5 H5C 109.5 . . ?
C7 C6 H6A 109.5 . . ?
C7 C6 H6B 109.5 . . ?
H6A C6 H6B 109.5 . . ?
C7 C6 H6C 109.5 . . ?
H6A C6 H6C 109.5 . . ?
H6B C6 H6C 109.5 . . ?
C8 C7 C6 119.0(10) . . ?
C8 C7 N2 117.4(8) . . ?
C6 C7 N2 113.9(7) . . ?
C8 C7 H7 100.4 . . ?
C6 C7 H7 100.4 . . ?
N2 C7 H7 100.4 . . ?
C7 C8 H8A 109.5 . . ?
C7 C8 H8B 109.5 . . ?
H8A C8 H8B 109.5 . . ?
C7 C8 H8C 109.5 . . ?
H8A C8 H8C 109.5 . . ?
H8B C8 H8C 109.5 . . ?
C10 C9 H9A 109.5 . . ?
C10 C9 H9B 109.5 . . ?
H9A C9 H9B 109.5 . . ?
C10 C9 H9C 109.5 . . ?
H9A C9 H9C 109.5 . . ?
H9B C9 H9C 109.5 . . ?
N3 C10 C11 112.8(6) . . ?
N3 C10 C9 109.0(5) . . ?
C11 C10 C9 109.6(6) . . ?
N3 C10 H10 108.4 . . ?
C11 C10 H10 108.4 . . ?
C9 C10 H10 108.4 . . ?
C10 C11 H11A 109.5 . . ?
C10 C11 H11B 109.5 . . ?
H11A C11 H11B 109.5 . . ?
C10 C11 H11C 109.5 . . ?
H11A C11 H11C 109.5 . . ?
H11B C11 H11C 109.5 . . ?
N3 C12 N4 114.5(5) . . ?
N3 C12 C13 124.4(6) . . ?
N4 C12 C13 121.1(5) . . ?
N3 C12 Th1 58.9(3) . . ?
N4 C12 Th1 55.7(3) . . ?
C13 C12 Th1 176.7(5) . . ?
C12 C13 H13A 109.5 . . ?
C12 C13 H13B 109.5 . . ?
H13A C13 H13B 109.5 . . ?
C12 C13 H13C 109.5 . . ?
H13A C13 H13C 109.5 . . ?
H13B C13 H13C 109.5 . . ?
C15 C14 H14A 109.5 . . ?
C15 C14 H14B 109.5 . . ?
H14A C14 H14B 109.5 . . ?
C15 C14 H14C 109.5 . . ?
H14A C14 H14C 109.5 . . ?
H14B C14 H14C 109.5 . . ?
N4 C15 C16 110.0(5) . . ?
N4 C15 C14 111.0(5) . . ?
C16 C15 C14 112.7(6) . . ?
N4 C15 H15 107.7 . . ?
C16 C15 H15 107.7 . . ?
C14 C15 H15 107.7 . . ?
C15 C16 H16A 109.5 . . ?
C15 C16 H16B 109.5 . . ?
H16A C16 H16B 109.5 . . ?
C15 C16 H16C 109.5 . . ?
H16A C16 H16C 109.5 . . ?
H16B C16 H16C 109.5 . . ?
C18 C17 H17A 109.5 . . ?
C18 C17 H17B 109.5 . . ?
H17A C17 H17B 109.5 . . ?
C18 C17 H17C 109.5 . . ?
H17A C17 H17C 109.5 . . ?
H17B C17 H17C 109.5 . . ?
N5 C18 C17 108.6(6) . . ?
N5 C18 C19 112.6(6) . . ?
C17 C18 C19 110.1(8) . . ?
N5 C18 H18 108.5 . . ?
C17 C18 H18 108.5 . . ?
C19 C18 H18 108.5 . . ?
C18 C19 H19A 109.5 . . ?
C18 C19 H19B 109.5 . . ?
H19A C19 H19B 109.5 . . ?
C18 C19 H19C 109.5 . . ?
H19A C19 H19C 109.5 . . ?
H19B C19 H19C 109.5 . . ?
N5 C20 N6 114.9(6) . . ?
N5 C20 C21 122.7(9) . . ?
N6 C20 C21 122.4(8) . . ?
N5 C20 Th1 58.2(3) . . ?
N6 C20 Th1 57.3(3) . . ?
C21 C20 Th1 171.7(5) . . ?
C20 C21 H21A 109.5 . . ?
C20 C21 H21B 109.5 . . ?
H21A C21 H21B 109.5 . . ?
C20 C21 H21C 109.5 . . ?
H21A C21 H21C 109.5 . . ?
H21B C21 H21C 109.5 . . ?
C23 C22 H22A 109.5 . . ?
C23 C22 H22B 109.5 . . ?
H22A C22 H22B 109.5 . . ?
C23 C22 H22C 109.5 . . ?
H22A C22 H22C 109.5 . . ?
H22B C22 H22C 109.5 . . ?
N6 C23 C24 108.7(6) . . ?
N6 C23 C22 111.5(7) . . ?
C24 C23 C22 110.2(8) . . ?
N6 C23 H23 108.8 . . ?
C24 C23 H23 108.8 . . ?
C22 C23 H23 108.8 . . ?
C23 C24 H24A 109.5 . . ?
C23 C24 H24B 109.5 . . ?
H24A C24 H24B 109.5 . . ?
C23 C24 H24C 109.5 . . ?
H24A C24 H24C 109.5 . . ?
H24B C24 H24C 109.5 . . ?
N7 C25 Si1 118.5(4) . . ?
N7 C25 H25A 107.7 . . ?
Si1 C25 H25A 107.7 . . ?
N7 C25 H25B 107.7 . . ?
Si1 C25 H25B 107.7 . . ?
H25A C25 H25B 107.1 . . ?
Si1 C26 H26A 109.5 . . ?
Si1 C26 H26B 109.5 . . ?
H26A C26 H26B 109.5 . . ?
Si1 C26 H26C 109.5 . . ?
H26A C26 H26C 109.5 . . ?
H26B C26 H26C 109.5 . . ?
Si1 C27 H27A 109.5 . . ?
Si1 C27 H27B 109.5 . . ?
H27A C27 H27B 109.5 . . ?
Si1 C27 H27C 109.5 . . ?
H27A C27 H27C 109.5 . . ?
H27B C27 H27C 109.5 . . ?
Si1 C28 H28A 109.5 . . ?
Si1 C28 H28B 109.5 . . ?
H28A C28 H28B 109.5 . . ?
Si1 C28 H28C 109.5 . . ?
H28A C28 H28C 109.5 . . ?
H28B C28 H28C 109.5 . . ?
C35 C29 C30 118.1(5) . . ?
C35 C29 N9 124.5(5) . . ?
C30 C29 N9 117.2(5) . . ?
C29 C30 C31 121.2(5) . . ?
C29 C30 H30 119.4 . . ?
C31 C30 H30 119.4 . . ?
C32 C31 C30 120.9(5) . . ?
C32 C31 H31 119.6 . . ?
C30 C31 H31 119.6 . . ?
C31 C32 C34 117.7(5) . . ?
C31 C32 C33 121.9(5) . . ?
C34 C32 C33 120.4(6) . . ?
C32 C33 H33A 109.5 . . ?
C32 C33 H33B 109.5 . . ?
H33A C33 H33B 109.5 . . ?
C32 C33 H33C 109.5 . . ?
H33A C33 H33C 109.5 . . ?
H33B C33 H33C 109.5 . . ?
C32 C34 C35 121.9(6) . . ?
C32 C34 H34 119.0 . . ?
C35 C34 H34 119.0 . . ?
C29 C35 C34 120.2(6) . . ?
C29 C35 H35 119.9 . . ?
C34 C35 H35 119.9 . . ?
C4 N1 C2 121.5(5) . . ?
C4 N1 Th1 95.3(4) . . ?
C2 N1 Th1 141.6(4) . . ?
C4 N2 C7 118.6(7) . . ?
C4 N2 Th1 94.1(4) . . ?
C7 N2 Th1 145.8(6) . . ?
C12 N3 C10 120.6(5) . . ?
C12 N3 Th1 94.4(4) . . ?
C10 N3 Th1 144.8(4) . . ?
C12 N4 C15 122.4(5) . . ?
C12 N4 Th1 97.5(3) . . ?
C15 N4 Th1 140.0(4) . . ?
C20 N5 C18 122.6(6) . . ?
C20 N5 Th1 95.2(5) . . ?
C18 N5 Th1 140.3(5) . . ?
C20 N6 C23 122.1(7) . . ?
C20 N6 Th1 95.8(4) . . ?
C23 N6 Th1 141.3(6) . . ?
N8 N7 C25 115.0(4) . . ?
N8 N7 Th1 80.2(3) . . ?
C25 N7 Th1 163.6(3) . . ?
N9 N8 N7 118.3(4) . . ?
N9 N8 Th1 169.4(3) . . ?
N7 N8 Th1 69.9(3) . . ?
N8 N9 C29 113.5(4) . . ?
C26 Si1 C27 112.0(3) . . ?
C26 Si1 C28 107.5(4) . . ?
C27 Si1 C28 106.4(3) . . ?
C26 Si1 C25 112.7(3) . . ?
C27 Si1 C25 112.6(3) . . ?
C28 Si1 C25 105.0(3) . . ?
N4 Th1 N7 83.35(15) . . ?
N4 Th1 N6 143.59(18) . . ?
N7 Th1 N6 123.21(17) . . ?
N4 Th1 N1 118.43(15) . . ?
N7 Th1 N1 84.62(15) . . ?
N6 Th1 N1 90.75(19) . . ?
N4 Th1 N5 104.89(18) . . ?
N7 Th1 N5 94.92(17) . . ?
N6 Th1 N5 53.3(2) . . ?
N1 Th1 N5 136.24(17) . . ?
N4 Th1 N2 83.82(18) . . ?
N7 Th1 N2 120.86(17) . . ?
N6 Th1 N2 99.4(2) . . ?
N1 Th1 N2 53.21(18) . . ?
N5 Th1 N2 144.1(2) . . ?
N4 Th1 N3 53.42(15) . . ?
N7 Th1 N3 131.10(16) . . ?
N6 Th1 N3 91.12(17) . . ?
N1 Th1 N3 132.91(17) . . ?
N5 Th1 N3 77.98(17) . . ?
N2 Th1 N3 80.12(18) . . ?
N4 Th1 N8 111.72(15) . . ?
N7 Th1 N8 29.91(14) . . ?
N6 Th1 N8 93.57(17) . . ?
N1 Th1 N8 79.75(14) . . ?
N5 Th1 N8 78.80(15) . . ?
N2 Th1 N8 130.98(17) . . ?
N3 Th1 N8 146.96(15) . . ?
N4 Th1 C4 99.29(17) . . ?
N7 Th1 C4 101.13(17) . . ?
N6 Th1 C4 99.0(2) . . ?
N1 Th1 C4 26.87(17) . . ?
N5 Th1 C4 152.32(19) . . ?
N2 Th1 C4 26.74(18) . . ?
N3 Th1 C4 106.85(19) . . ?
N8 Th1 C4 104.65(17) . . ?
N4 Th1 C20 124.8(2) . . ?
N7 Th1 C20 112.71(19) . . ?
N6 Th1 C20 26.9(2) . . ?
N1 Th1 C20 115.6(2) . . ?
N5 Th1 C20 26.7(2) . . ?
N2 Th1 C20 121.8(2) . . ?
N3 Th1 C20 81.57(17) . . ?
N8 Th1 C20 88.05(17) . . ?
C4 Th1 C20 125.8(2) . . ?
N4 Th1 C12 26.77(16) . . ?
N7 Th1 C12 107.39(16) . . ?
N6 Th1 C12 117.30(18) . . ?
N1 Th1 C12 131.03(17) . . ?
N5 Th1 C12 90.94(18) . . ?
N2 Th1 C12 81.69(19) . . ?
N3 Th1 C12 26.67(16) . . ?
N8 Th1 C12 132.10(16) . . ?
C4 Th1 C12 105.32(19) . . ?
C20 Th1 C12 103.28(19) . . ?

_refine_diff_density_max         1.383
_refine_diff_density_min         -1.210
_refine_diff_density_rms         0.093

_shelx_res_file                  
;
 
    shelx.res created by SHELXL-2014/7
 
TITL shelxt_a.res in P2(1)/c
CELL  0.71073  16.90230  11.47230  21.74320   90.0000   95.1271   90.0000
ZERR     4.00   0.00090   0.00060   0.00120    0.0000    0.0030    0.0000
LATT   1
SYMM  - X, 1/2 + Y, 1/2 - Z
SFAC  C    H    N    SI   TH
UNIT  140 276 36 4 4
MERG   0
ISOR 0.005 C7 C8
FMAP   2
PLAN   20
SIZE     0.050   0.050   0.100
ACTA    50.00
BOND   $H
LIST   4
WPDB  -2
L.S.  40
TEMP  -173.00
WGHT    0.023600   12.827500
BASF   0.23979
FVAR       0.24297   0.24135   0.59465
C1    1    0.357636    0.257900    0.272927    11.00000    0.03066    0.04385 =
         0.04280    0.00253    0.01030    0.01713
AFIX 137
H1A   2    0.345919    0.330462    0.250127    11.00000   -1.50000
H1B   2    0.366041    0.194923    0.243763    11.00000   -1.50000
H1C   2    0.405686    0.268146    0.301128    11.00000   -1.50000
AFIX   0
C2    1    0.288327    0.227179    0.309742    11.00000    0.03148    0.02502 =
         0.04589    0.00879    0.00656    0.00684
AFIX  13
H2    2    0.303332    0.156136    0.334767    11.00000   -1.20000
AFIX   0
C3    1    0.214558    0.197943    0.267059    11.00000    0.03765    0.02703 =
         0.06236   -0.00442   -0.00035    0.00142
AFIX 137
H3A   2    0.170753    0.178263    0.291825    11.00000   -1.50000
H3B   2    0.225809    0.131343    0.240994    11.00000   -1.50000
H3C   2    0.199665    0.265419    0.240906    11.00000   -1.50000
AFIX   0
C4    1    0.255183    0.300164    0.409825    11.00000    0.01557    0.06477 =
         0.03305    0.02485    0.00272    0.01103
C5    1    0.244805    0.175001    0.432078    11.00000    0.04074    0.06822 =
         0.06042    0.03997    0.02201    0.01971
AFIX 137
H5A   2    0.296579    0.143385    0.447769    11.00000   -1.50000
H5B   2    0.222197    0.126989    0.397594    11.00000   -1.50000
H5C   2    0.208992    0.174477    0.465123    11.00000   -1.50000
AFIX   0
C6    1    0.295642    0.390378    0.553219    11.00000    0.10323    0.15704 =
         0.02321    0.00862   -0.00090   -0.07133
AFIX 137
H6A   2    0.319851    0.466746    0.547384    11.00000   -1.50000
H6B   2    0.334574    0.328947    0.547421    11.00000   -1.50000
H6C   2    0.278619    0.385356    0.595056    11.00000   -1.50000
AFIX   0
C7    1    0.227751    0.375780    0.508752    11.00000    0.05639    0.11364 =
         0.04422    0.00767    0.00747    0.01613
AFIX  13
H7    2    0.221652    0.289103    0.509517    11.00000   -1.20000
AFIX   0
C8    1    0.155197    0.409314    0.524101    11.00000    0.09433    0.27988 =
         0.07982    0.07254    0.05699    0.08858
AFIX 137
H8A   2    0.147491    0.381540    0.565769    11.00000   -1.50000
H8B   2    0.114052    0.376096    0.494608    11.00000   -1.50000
H8C   2    0.151579    0.494558    0.523027    11.00000   -1.50000
AFIX   0
C9    1    0.346454    0.712968    0.503296    11.00000    0.04105    0.05840 =
         0.03891   -0.01889   -0.00498   -0.01013
AFIX 137
H9A   2    0.345816    0.633514    0.519796    11.00000   -1.50000
H9B   2    0.373127    0.764959    0.534346    11.00000   -1.50000
H9C   2    0.375075    0.713732    0.466039    11.00000   -1.50000
AFIX   0
C10   1    0.261186    0.754621    0.487238    11.00000    0.03221    0.05964 =
         0.03076   -0.02205    0.00857   -0.01318
AFIX  13
H10   2    0.232603    0.751976    0.525545    11.00000   -1.20000
AFIX   0
C11   1    0.261827    0.878318    0.464929    11.00000    0.05307    0.03749 =
         0.07181   -0.03021    0.00224   -0.00182
AFIX 137
H11A  2    0.293815    0.883684    0.429601    11.00000   -1.50000
H11B  2    0.284751    0.928769    0.498268    11.00000   -1.50000
H11C  2    0.207334    0.903313    0.452344    11.00000   -1.50000
AFIX   0
C12   1    0.142625    0.667918    0.434753    11.00000    0.02659    0.04252 =
         0.02937   -0.01004    0.00988   -0.00251
C13   1    0.087627    0.734923    0.473412    11.00000    0.02626    0.10705 =
         0.05804   -0.05639    0.01145   -0.00314
AFIX 137
H13A  2    0.062635    0.680838    0.500705    11.00000   -1.50000
H13B  2    0.046470    0.773867    0.446185    11.00000   -1.50000
H13C  2    0.118246    0.793352    0.498321    11.00000   -1.50000
AFIX   0
C14   1   -0.006794    0.646012    0.326005    11.00000    0.03324    0.05244 =
         0.06883   -0.01289   -0.01333    0.01929
AFIX 137
H14A  2    0.001926    0.728253    0.336756    11.00000   -1.50000
H14B  2   -0.063941    0.630891    0.318861    11.00000   -1.50000
H14C  2    0.018829    0.628017    0.288444    11.00000   -1.50000
AFIX   0
C15   1    0.028159    0.570709    0.378053    11.00000    0.01086    0.05575 =
         0.03051   -0.01207    0.00876   -0.00697
AFIX  13
H15   2    0.001709    0.592024    0.415831    11.00000   -1.20000
AFIX   0
C16   1    0.014195    0.444418    0.366318    11.00000    0.02703    0.06616 =
         0.03444    0.00451    0.00275   -0.02221
AFIX 137
H16A  2    0.042954    0.419672    0.331368    11.00000   -1.50000
H16B  2   -0.042774    0.430504    0.356701    11.00000   -1.50000
H16C  2    0.033197    0.399810    0.403149    11.00000   -1.50000
AFIX   0
C17   1    0.186192    0.847014    0.297873    11.00000    0.07644    0.03349 =
         0.06102   -0.01038    0.03985   -0.00552
AFIX 137
H17A  2    0.159060    0.783651    0.274253    11.00000   -1.50000
H17B  2    0.168340    0.922116    0.280196    11.00000   -1.50000
H17C  2    0.173672    0.842778    0.340964    11.00000   -1.50000
AFIX   0
C18   1    0.275749    0.835329    0.295082    11.00000    0.08353    0.02564 =
         0.07260   -0.01590    0.05306   -0.02309
AFIX  13
H18   2    0.302864    0.894096    0.323668    11.00000   -1.20000
AFIX   0
C19   1    0.297629    0.860246    0.229575    11.00000    0.11443    0.03263 =
         0.08815   -0.00785    0.07338   -0.01667
AFIX 137
H19A  2    0.354796    0.848459    0.227739    11.00000   -1.50000
H19B  2    0.283891    0.941018    0.218518    11.00000   -1.50000
H19C  2    0.268214    0.807220    0.200514    11.00000   -1.50000
AFIX   0
C20   1    0.374152    0.693556    0.337575    11.00000    0.04955    0.06246 =
         0.05320   -0.04112    0.03542   -0.04075
C21   1    0.441702    0.781849    0.338207    11.00000    0.05646    0.08932 =
         0.12066   -0.06409    0.04636   -0.05710
AFIX 137
H21A  2    0.472659    0.767549    0.302940    11.00000   -1.50000
H21B  2    0.476201    0.773854    0.376661    11.00000   -1.50000
H21C  2    0.419643    0.860866    0.335424    11.00000   -1.50000
AFIX   0
C22   1    0.513690    0.505971    0.330958    11.00000    0.02107    0.11900 =
         0.08537   -0.03478    0.01809   -0.01245
AFIX 137
H22A  2    0.483689    0.450530    0.303650    11.00000   -1.50000
H22B  2    0.563116    0.469424    0.348360    11.00000   -1.50000
H22C  2    0.526187    0.575302    0.307338    11.00000   -1.50000
AFIX   0
C23   1    0.464110    0.541159    0.383025    11.00000    0.02288    0.10711 =
         0.06571   -0.04407   -0.00133   -0.01769
AFIX  13
H23   2    0.492620    0.604197    0.407845    11.00000   -1.20000
AFIX   0
C24   1    0.452946    0.438165    0.424639    11.00000    0.02416    0.14349 =
         0.04663   -0.01817   -0.00736    0.01167
AFIX 137
H24A  2    0.424580    0.463202    0.459744    11.00000   -1.50000
H24B  2    0.504969    0.406657    0.439772    11.00000   -1.50000
H24C  2    0.422045    0.377804    0.401403    11.00000   -1.50000
AFIX   0
C25   1    0.094395    0.456958    0.211995    11.00000    0.01375    0.05208 =
         0.02336   -0.00452    0.00227   -0.00032
AFIX  23
H25A  2    0.044264    0.460799    0.232230    11.00000   -1.20000
H25B  2    0.103229    0.374114    0.201852    11.00000   -1.20000
AFIX   0
C26   1    0.130119    0.684107    0.139316    11.00000    0.07565    0.05114 =
         0.02933    0.00786    0.00333    0.02002
AFIX 137
H26A  2    0.103503    0.736549    0.108464    11.00000   -1.50000
H26B  2    0.185548    0.673366    0.130616    11.00000   -1.50000
H26C  2    0.128409    0.718003    0.180548    11.00000   -1.50000
AFIX   0
C27   1    0.103261    0.452281    0.068302    11.00000    0.02849    0.06246 =
         0.02696   -0.00269    0.00235    0.00447
AFIX 137
H27A  2    0.066427    0.471965    0.032422    11.00000   -1.50000
H27B  2    0.098416    0.369238    0.077841    11.00000   -1.50000
H27C  2    0.157787    0.469153    0.059054    11.00000   -1.50000
AFIX   0
C28   1   -0.031051    0.569931    0.125123    11.00000    0.03759    0.13841 =
         0.03496    0.00768   -0.00337    0.04248
AFIX 137
H28A  2   -0.046362    0.620334    0.158465    11.00000   -1.50000
H28B  2   -0.060002    0.496005    0.125857    11.00000   -1.50000
H28C  2   -0.044035    0.608593    0.085308    11.00000   -1.50000
AFIX   0
C29   1    0.312089    0.491213    0.160079    11.00000    0.01478    0.02045 =
         0.02232    0.00497    0.00356    0.00188
C30   1    0.332862    0.430387    0.109000    11.00000    0.02169    0.03698 =
         0.01945   -0.00403   -0.00027   -0.00277
AFIX  43
H30   2    0.297410    0.373646    0.090436    11.00000   -1.20000
AFIX   0
C31   1    0.404611    0.450786    0.084375    11.00000    0.02280    0.04289 =
         0.01814   -0.00453    0.00396    0.00570
AFIX  43
H31   2    0.417767    0.407197    0.049563    11.00000   -1.20000
AFIX   0
C32   1    0.456852    0.533177    0.109677    11.00000    0.02066    0.03300 =
         0.02211    0.00490    0.00579    0.00455
C33   1    0.534028    0.559745    0.082458    11.00000    0.02717    0.04932 =
         0.03123   -0.00106    0.01316   -0.00467
AFIX 137
H33A  2    0.527355    0.629152    0.056233    11.00000   -1.50000
H33B  2    0.549000    0.493321    0.057637    11.00000   -1.50000
H33C  2    0.575787    0.573993    0.115848    11.00000   -1.50000
AFIX   0
C34   1    0.435919    0.593349    0.160554    11.00000    0.03223    0.04775 =
         0.04706   -0.01273    0.02122   -0.02189
AFIX  43
H34   2    0.471416    0.650125    0.179028    11.00000   -1.20000
AFIX   0
C35   1    0.364267    0.573406    0.185698    11.00000    0.03775    0.03070 =
         0.03958   -0.00991    0.02480   -0.01086
AFIX  43
H35   2    0.351373    0.616726    0.220675    11.00000   -1.20000
AFIX   0
N1    3    0.273892    0.321731    0.352604    11.00000    0.01922    0.03150 =
         0.03030    0.00841    0.00420    0.00601
N2    3    0.245350    0.393215    0.444508    11.00000    0.03229    0.08113 =
         0.01784    0.00996    0.00411    0.01428
N3    3    0.221257    0.674820    0.441665    11.00000    0.02487    0.04119 =
         0.03013   -0.01326    0.00991   -0.00751
N4    3    0.113880    0.593146    0.391067    11.00000    0.01408    0.03532 =
         0.02620   -0.01022    0.00605   -0.00488
N5    3    0.300011    0.718869    0.316616    11.00000    0.04395    0.03838 =
         0.04847   -0.02346    0.02619   -0.02586
N6    3    0.385087    0.584850    0.358966    11.00000    0.01392    0.07621 =
         0.05155   -0.03134    0.00912   -0.01950
N7    3    0.158958    0.493120    0.257364    11.00000    0.01361    0.02815 =
         0.02131    0.00204    0.00367    0.00024
N8    3    0.229475    0.497763    0.236452    11.00000    0.01670    0.01816 =
         0.01824    0.00130    0.00218   -0.00029
N9    3    0.235622    0.469287    0.179912    11.00000    0.01670    0.02603 =
         0.01950   -0.00086    0.00470    0.00243
SI1   4    0.078771    0.540892    0.136136    11.00000    0.02378    0.06042 =
         0.02169    0.00035   -0.00007    0.01669
TH1   5    0.241370    0.534106    0.354814    11.00000    0.01283    0.02799 =
         0.02229   -0.00588    0.00382   -0.00381
HKLF    5
 
REM  shelxt_a.res in P2(1)/c
REM R1 =  0.0317 for   13811 Fo > 4sig(Fo)  and  0.0384 for all   15081 data
REM    437 parameters refined using     12 restraints
 
END
 
WGHT      0.0235     12.8350
 
REM Highest difference peak  1.383,  deepest hole -1.210,  1-sigma level  0.093
Q1    1   0.2781  0.9661  0.4372  11.00000  0.05    1.38
Q2    1   0.2385  0.4529  0.5137  11.00000  0.05    0.97
Q3    1   0.2698  0.4799  0.3579  11.00000  0.05    0.94
Q4    1   0.1773  0.4791  0.5384  11.00000  0.05    0.88
Q5    1   0.2408  0.3932  0.3587  11.00000  0.05    0.86
Q6    1   0.2092  0.4793  0.3556  11.00000  0.05    0.75
Q7    1   0.1422  0.3517  0.5144  11.00000  0.05    0.67
Q8    1  -0.0114  0.5409  0.3399  11.00000  0.05    0.60
Q9    1   0.2345  0.5252  0.5232  11.00000  0.05    0.52
Q10   1   0.3927  0.5426  0.5716  11.00000  0.05    0.51
Q11   1   0.4388  0.5381  0.3385  11.00000  0.05    0.49
Q12   1   0.2016  0.9584  0.4381  11.00000  0.05    0.46
Q13   1   0.2904  0.5261  0.3086  11.00000  0.05    0.44
Q14   1   0.2715  0.0512  0.2782  11.00000  0.05    0.41
Q15   1   0.1852  0.5328  0.4002  11.00000  0.05    0.41
Q16   1   0.2465  0.5353  0.5660  11.00000  0.05    0.40
Q17   1   0.3013  0.3963  0.3409  11.00000  0.05    0.40
Q18   1   0.2393  0.6574  0.3469  11.00000  0.05    0.40
Q19   1   0.1917  0.5987  0.3604  11.00000  0.05    0.39
Q20   1   0.4945  0.5418  0.3656  11.00000  0.05    0.39
;
_shelx_res_checksum              50992
####################################################################### 
# 
# This file contains crystal structure data downloaded from the 
# Cambridge Structural Database (CSD) hosted by the Cambridge 
# Crystallographic Data Centre (CCDC).
# 
# Full information about CCDC data access policies and citation 
# guidelines are available at http://www.ccdc.cam.ac.uk/access/V1 
# 
# Audit and citation data items may have been added by the CCDC. 
# Please retain this information to preserve the provenance of 
# this file and to allow appropriate attribution of the data. 
# 
#######################################################################

data_Th(OCCO)(BIMA)2
_database_code_depnum_ccdc_archive 'CCDC 1811111'
_audit_update_record             
;
2017-12-14 deposited with the CCDC.
2018-02-16 downloaded from the CCDC.
;

_audit_creation_method           SHELXL-2014/7
_shelx_SHELXL_version_number     2014/7
_chemical_name_systematic        Th[(iPr)N(O2C2)(CH2SiMe3)C(Me)N(iPr)](BIMA)2]
_chemical_melting_point          ?
_chemical_formula_moiety         ?
_chemical_formula_sum            'C30 H62 N6 O2 Si Th'
_chemical_formula_weight         798.98

loop_
_atom_type_symbol
_atom_type_description
_atom_type_scat_dispersion_real
_atom_type_scat_dispersion_imag
_atom_type_scat_source
C C 0.0033 0.0016 'International Tables Vol C Tables 4.2.6.8 and 6.1.1.4'
H H 0.0000 0.0000 'International Tables Vol C Tables 4.2.6.8 and 6.1.1.4'
N N 0.0061 0.0033 'International Tables Vol C Tables 4.2.6.8 and 6.1.1.4'
O O 0.0106 0.0060 'International Tables Vol C Tables 4.2.6.8 and 6.1.1.4'
Si Si 0.0817 0.0704 'International Tables Vol C Tables 4.2.6.8 and 6.1.1.4'
Th Th -7.2400 8.8979 'International Tables Vol C Tables 4.2.6.8 and 6.1.1.4'

_space_group_crystal_system      triclinic
_space_group_IT_number           2
_space_group_name_H-M_alt        'P -1'
_space_group_name_Hall           '-P 1'

_shelx_space_group_comment       
;
The symmetry employed for this shelxl refinement is uniquely defined
by the following loop, which should always be used as a source of
symmetry information in preference to the above space-group names.
They are only intended as comments.
;

loop_
_space_group_symop_operation_xyz
'x, y, z'
'-x, -y, -z'

_cell_length_a                   9.4981(19)
_cell_length_b                   11.950(2)
_cell_length_c                   16.888(3)
_cell_angle_alpha                90.32(3)
_cell_angle_beta                 99.06(3)
_cell_angle_gamma                102.29(3)
_cell_volume                     1848.0(7)
_cell_formula_units_Z            2
_cell_measurement_temperature    100(2)
_cell_measurement_reflns_used    7535
_cell_measurement_theta_min      1.23
_cell_measurement_theta_max      26.46

_exptl_crystal_description       Block
_exptl_crystal_colour            Colorless
_exptl_crystal_density_meas      ?
_exptl_crystal_density_method    ?
_exptl_crystal_density_diffrn    1.436
_exptl_crystal_F_000             808
_exptl_transmission_factor_min   ?
_exptl_transmission_factor_max   ?
_exptl_crystal_size_max          0.130
_exptl_crystal_size_mid          0.100
_exptl_crystal_size_min          0.050
_exptl_absorpt_coefficient_mu    4.099
_shelx_estimated_absorpt_T_min   0.618
_shelx_estimated_absorpt_T_max   0.821
_exptl_absorpt_correction_type   multi-scan
_exptl_absorpt_correction_T_min  0.423
_exptl_absorpt_correction_T_max  0.562
_exptl_absorpt_process_details   SADABS
_exptl_absorpt_special_details   ?
_diffrn_ambient_temperature      100(2)
_diffrn_radiation_wavelength     0.71073
_diffrn_radiation_type           MoK\a
_diffrn_source                   'microfocus sealed tube'
_diffrn_measurement_device_type  'Bruker APEX-II CCD'
_diffrn_measurement_method       'phi and omega scans'
_diffrn_detector_area_resol_mean 8.366
_diffrn_reflns_number            7535
_diffrn_reflns_av_unetI/netI     0.0246
_diffrn_reflns_av_R_equivalents  ?
_diffrn_reflns_limit_h_min       -11
_diffrn_reflns_limit_h_max       11
_diffrn_reflns_limit_k_min       -14
_diffrn_reflns_limit_k_max       14
_diffrn_reflns_limit_l_min       0
_diffrn_reflns_limit_l_max       21
_diffrn_reflns_theta_min         1.222
_diffrn_reflns_theta_max         26.460
_diffrn_reflns_theta_full        26.460
_diffrn_measured_fraction_theta_max 0.994
_diffrn_measured_fraction_theta_full 0.995
_diffrn_reflns_Laue_measured_fraction_max 0.994
_diffrn_reflns_Laue_measured_fraction_full 0.995
_diffrn_reflns_point_group_measured_fraction_max 0.994
_diffrn_reflns_point_group_measured_fraction_full 0.995
_reflns_number_total             7535
_reflns_number_gt                7308
_reflns_threshold_expression     'I > 2\s(I)'
_reflns_Friedel_coverage         0.000
_reflns_Friedel_fraction_max     .
_reflns_Friedel_fraction_full    .

_reflns_special_details          
;
 _reflns_Friedel_fraction is defined as the number of unique
 Friedel pairs measured divided by the number that would be
 possible theoretically, ignoring centric projections and
 systematic absences.
;

_computing_data_collection       'Bruker APEX2'
_computing_cell_refinement       'Bruker SAINT'
_computing_data_reduction        'Bruker SAINT, SADABS and XPREP'
_computing_structure_solution    'SHELXT (Sheldrick 2014)'
_computing_structure_refinement  'SHELXL-2014/7 (Sheldrick, 2014)'
_computing_molecular_graphics    Mercury
_computing_publication_material  WinGX
_refine_special_details          'Refined as a 2-component twin.,Twin'
_refine_ls_structure_factor_coef Fsqd
_refine_ls_matrix_type           full
_refine_ls_weighting_scheme      calc
_refine_ls_weighting_details     
'w=1/[\s^2^(Fo^2^)+(0.0107P)^2^+3.3203P] where P=(Fo^2^+2Fc^2^)/3'
_atom_sites_solution_primary     iterative
_atom_sites_solution_secondary   difmap
_atom_sites_solution_hydrogens   geom
_refine_ls_hydrogen_treatment    constr
_refine_ls_extinction_method     none
_refine_ls_extinction_coef       .
_refine_ls_number_reflns         7535
_refine_ls_number_parameters     380
_refine_ls_number_restraints     0
_refine_ls_R_factor_all          0.0211
_refine_ls_R_factor_gt           0.0198
_refine_ls_wR_factor_ref         0.0458
_refine_ls_wR_factor_gt          0.0453
_refine_ls_goodness_of_fit_ref   1.099
_refine_ls_restrained_S_all      1.099
_refine_ls_shift/su_max          0.002
_refine_ls_shift/su_mean         0.000

loop_
_atom_site_label
_atom_site_type_symbol
_atom_site_fract_x
_atom_site_fract_y
_atom_site_fract_z
_atom_site_U_iso_or_equiv
_atom_site_adp_type
_atom_site_occupancy
_atom_site_site_symmetry_order
_atom_site_calc_flag
_atom_site_refinement_flags_posn
_atom_site_refinement_flags_adp
_atom_site_refinement_flags_occupancy
_atom_site_disorder_assembly
_atom_site_disorder_group
C1 C 0.5045(4) 0.1930(3) 0.5064(2) 0.0204(8) Uani 1 1 d . . . . .
H1A H 0.4132 0.1439 0.5169 0.031 Uiso 1 1 calc R U . . .
H1B H 0.5051 0.1940 0.4484 0.031 Uiso 1 1 calc R U . . .
H1C H 0.5122 0.2710 0.5274 0.031 Uiso 1 1 calc R U . . .
C2 C 0.6332(4) 0.1464(3) 0.5474(2) 0.0177(7) Uani 1 1 d . . . . .
H2 H 0.6217 0.0653 0.5279 0.021 Uiso 1 1 calc R U . . .
C3 C 0.7748(4) 0.2175(4) 0.5268(2) 0.0255(8) Uani 1 1 d . . . . .
H3A H 0.7878 0.2968 0.5467 0.038 Uiso 1 1 calc R U . . .
H3B H 0.7707 0.2158 0.4685 0.038 Uiso 1 1 calc R U . . .
H3C H 0.8570 0.1856 0.5520 0.038 Uiso 1 1 calc R U . . .
C4 C 0.7212(4) 0.0970(3) 0.6838(2) 0.0163(8) Uani 1 1 d . . . . .
C5 C 0.7999(4) 0.0102(4) 0.6556(3) 0.0260(9) Uani 1 1 d . . . . .
H5A H 0.9056 0.0407 0.6672 0.039 Uiso 1 1 calc R U . . .
H5B H 0.7697 -0.0051 0.5976 0.039 Uiso 1 1 calc R U . . .
H5C H 0.7753 -0.0612 0.6836 0.039 Uiso 1 1 calc R U . . .
C6 C 0.7090(5) -0.0308(4) 0.8536(3) 0.0362(11) Uani 1 1 d . . . . .
H6A H 0.6326 -0.0036 0.8760 0.054 Uiso 1 1 calc R U . . .
H6B H 0.7641 -0.0689 0.8950 0.054 Uiso 1 1 calc R U . . .
H6C H 0.6640 -0.0852 0.8084 0.054 Uiso 1 1 calc R U . . .
C7 C 0.8121(4) 0.0709(3) 0.8244(2) 0.0202(8) Uani 1 1 d . . . . .
H7 H 0.8908 0.0426 0.8028 0.024 Uiso 1 1 calc R U . . .
C8 C 0.8817(4) 0.1582(4) 0.8920(2) 0.0259(9) Uani 1 1 d . . . . .
H8A H 0.9530 0.2193 0.8727 0.039 Uiso 1 1 calc R U . . .
H8B H 0.9310 0.1208 0.9363 0.039 Uiso 1 1 calc R U . . .
H8C H 0.8061 0.1909 0.9109 0.039 Uiso 1 1 calc R U . . .
C9 C 0.5481(4) 0.1705(3) 1.0141(2) 0.0225(8) Uani 1 1 d . . . . .
H9A H 0.4881 0.0925 1.0073 0.034 Uiso 1 1 calc R U . . .
H9B H 0.5532 0.2000 1.0689 0.034 Uiso 1 1 calc R U . . .
H9C H 0.6468 0.1697 1.0040 0.034 Uiso 1 1 calc R U . . .
C10 C 0.4799(4) 0.2477(3) 0.95454(19) 0.0181(7) Uani 1 1 d . . . . .
H10 H 0.3801 0.2486 0.9661 0.022 Uiso 1 1 calc R U . . .
C11 C 0.5712(4) 0.3690(3) 0.9656(2) 0.0245(8) Uani 1 1 d . . . . .
H11A H 0.6695 0.3696 0.9544 0.037 Uiso 1 1 calc R U . . .
H11B H 0.5777 0.3970 1.0210 0.037 Uiso 1 1 calc R U . . .
H11C H 0.5255 0.4188 0.9287 0.037 Uiso 1 1 calc R U . . .
C12 C 0.3564(4) 0.1218(3) 0.8382(2) 0.0149(7) Uani 1 1 d . . . . .
C13 C 0.2435(4) 0.0579(3) 0.8849(2) 0.0206(8) Uani 1 1 d . . . . .
H13A H 0.2591 -0.0199 0.8938 0.031 Uiso 1 1 calc R U . . .
H13B H 0.1457 0.0538 0.8545 0.031 Uiso 1 1 calc R U . . .
H13C H 0.2525 0.0982 0.9368 0.031 Uiso 1 1 calc R U . . .
C14 C 0.2952(5) -0.1104(3) 0.7312(3) 0.0293(9) Uani 1 1 d . . . . .
H14A H 0.3871 -0.1062 0.7108 0.044 Uiso 1 1 calc R U . . .
H14B H 0.2206 -0.1737 0.7033 0.044 Uiso 1 1 calc R U . . .
H14C H 0.3100 -0.1233 0.7889 0.044 Uiso 1 1 calc R U . . .
C15 C 0.2448(4) 0.0024(3) 0.7166(2) 0.0174(7) Uani 1 1 d . . . . .
H15 H 0.1491 -0.0038 0.7357 0.021 Uiso 1 1 calc R U . . .
C16 C 0.2251(4) 0.0250(3) 0.6282(2) 0.0218(8) Uani 1 1 d . . . . .
H16A H 0.1984 0.0994 0.6199 0.033 Uiso 1 1 calc R U . . .
H16B H 0.1475 -0.0354 0.5993 0.033 Uiso 1 1 calc R U . . .
H16C H 0.3166 0.0259 0.6081 0.033 Uiso 1 1 calc R U . . .
C17 C 0.2187(4) 0.4024(3) 0.8399(2) 0.0206(8) Uani 1 1 d . . . . .
H17A H 0.2460 0.3331 0.8623 0.031 Uiso 1 1 calc R U . . .
H17B H 0.1193 0.4038 0.8484 0.031 Uiso 1 1 calc R U . . .
H17C H 0.2868 0.4702 0.8666 0.031 Uiso 1 1 calc R U . . .
C18 C 0.2246(4) 0.4025(3) 0.7505(2) 0.0163(7) Uani 1 1 d . . . . .
H18 H 0.1906 0.4712 0.7280 0.020 Uiso 1 1 calc R U . . .
C19 C 0.1256(4) 0.2959(3) 0.7069(2) 0.0192(8) Uani 1 1 d . . . . .
H19A H 0.1290 0.2999 0.6493 0.029 Uiso 1 1 calc R U . . .
H19B H 0.0252 0.2913 0.7160 0.029 Uiso 1 1 calc R U . . .
H19C H 0.1588 0.2277 0.7273 0.029 Uiso 1 1 calc R U . . .
C20 C 0.4568(4) 0.5079(3) 0.7270(2) 0.0146(7) Uani 1 1 d . . . . .
C21 C 0.4227(4) 0.6220(3) 0.7443(2) 0.0225(8) Uani 1 1 d . . . . .
H21A H 0.3805 0.6518 0.6942 0.034 Uiso 1 1 calc R U . . .
H21B H 0.5126 0.6759 0.7680 0.034 Uiso 1 1 calc R U . . .
H21C H 0.3526 0.6126 0.7819 0.034 Uiso 1 1 calc R U . . .
C22 C 0.6051(4) 0.5104(3) 0.6994(2) 0.0133(7) Uani 1 1 d . . . . .
C23 C 0.7177(4) 0.5174(3) 0.7780(2) 0.0145(7) Uani 1 1 d . . . . .
C24 C 0.8343(5) 0.6547(4) 0.9493(3) 0.0357(10) Uani 1 1 d . . . . .
H24A H 0.8165 0.7316 0.9391 0.054 Uiso 1 1 calc R U . . .
H24B H 0.9032 0.6571 0.9993 0.054 Uiso 1 1 calc R U . . .
H24C H 0.7420 0.6018 0.9539 0.054 Uiso 1 1 calc R U . . .
C25 C 0.8982(4) 0.6138(4) 0.8801(2) 0.0257(8) Uani 1 1 d . . . . .
H25 H 0.9133 0.5343 0.8897 0.031 Uiso 1 1 calc R U . . .
C26 C 1.0438(5) 0.6931(5) 0.8727(3) 0.0450(13) Uani 1 1 d . . . . .
H26A H 1.0821 0.6667 0.8271 0.068 Uiso 1 1 calc R U . . .
H26B H 1.1133 0.6923 0.9221 0.068 Uiso 1 1 calc R U . . .
H26C H 1.0295 0.7712 0.8643 0.068 Uiso 1 1 calc R U . . .
C27 C 0.6457(4) 0.6106(3) 0.6456(2) 0.0156(7) Uani 1 1 d . . . . .
H27A H 0.6748 0.6821 0.6796 0.019 Uiso 1 1 calc R U . . .
H27B H 0.5572 0.6160 0.6074 0.019 Uiso 1 1 calc R U . . .
C28 C 0.7191(4) 0.5287(3) 0.4875(2) 0.0248(8) Uani 1 1 d . . . . .
H28A H 0.7983 0.5277 0.4568 0.037 Uiso 1 1 calc R U . . .
H28B H 0.6490 0.5690 0.4579 0.037 Uiso 1 1 calc R U . . .
H28C H 0.6696 0.4498 0.4955 0.037 Uiso 1 1 calc R U . . .
C29 C 0.8832(4) 0.7554(3) 0.5689(2) 0.0258(8) Uani 1 1 d . . . . .
H29A H 0.9593 0.7560 0.5357 0.039 Uiso 1 1 calc R U . . .
H29B H 0.9268 0.7959 0.6204 0.039 Uiso 1 1 calc R U . . .
H29C H 0.8091 0.7938 0.5411 0.039 Uiso 1 1 calc R U . . .
C30 C 0.9407(4) 0.5357(3) 0.6410(2) 0.0231(8) Uani 1 1 d . . . . .
H30A H 0.8962 0.4589 0.6563 0.035 Uiso 1 1 calc R U . . .
H30B H 0.9898 0.5825 0.6893 0.035 Uiso 1 1 calc R U . . .
H30C H 1.0120 0.5299 0.6060 0.035 Uiso 1 1 calc R U . . .
N1 N 0.6345(3) 0.1491(2) 0.63364(18) 0.0149(6) Uani 1 1 d . . . . .
N2 N 0.7335(3) 0.1270(3) 0.76085(18) 0.0160(6) Uani 1 1 d . . . . .
N3 N 0.4666(3) 0.2068(2) 0.87036(17) 0.0149(6) Uani 1 1 d . . . . .
N4 N 0.3507(3) 0.0995(3) 0.75974(19) 0.0156(6) Uani 1 1 d . . . . .
N5 N 0.3765(3) 0.4089(2) 0.73426(17) 0.0130(6) Uani 1 1 d . . . . .
N6 N 0.7961(3) 0.6132(3) 0.80545(18) 0.0192(6) Uani 1 1 d . . . . .
O1 O 0.5953(3) 0.40370(19) 0.66045(14) 0.0124(5) Uani 1 1 d . . . . .
O2 O 0.7142(3) 0.4146(2) 0.80825(15) 0.0173(5) Uani 1 1 d . . . . .
Si1 Si 0.79589(10) 0.60371(8) 0.58663(6) 0.01467(19) Uani 1 1 d . . . . .
Th1 Th 0.56061(2) 0.25731(2) 0.74074(2) 0.01318(3) Uani 1 1 d . . . . .

loop_
_atom_site_aniso_label
_atom_site_aniso_U_11
_atom_site_aniso_U_22
_atom_site_aniso_U_33
_atom_site_aniso_U_23
_atom_site_aniso_U_13
_atom_site_aniso_U_12
C1 0.0211(19) 0.0208(19) 0.0189(19) 0.0008(15) 0.0030(15) 0.0041(16)
C2 0.0187(18) 0.0163(18) 0.0185(18) -0.0021(14) 0.0045(14) 0.0036(14)
C3 0.0222(19) 0.033(2) 0.021(2) -0.0003(16) 0.0066(15) 0.0043(16)
C4 0.0139(18) 0.0121(17) 0.023(2) -0.0017(14) 0.0029(15) 0.0028(14)
C5 0.022(2) 0.028(2) 0.029(2) -0.0063(17) -0.0033(17) 0.0134(17)
C6 0.041(3) 0.025(2) 0.039(3) 0.0164(19) 0.000(2) 0.004(2)
C7 0.0176(18) 0.0185(19) 0.026(2) 0.0029(15) 0.0012(16) 0.0082(15)
C8 0.020(2) 0.033(2) 0.024(2) 0.0011(17) 0.0016(16) 0.0055(17)
C9 0.024(2) 0.026(2) 0.0163(19) 0.0044(15) 0.0033(15) 0.0033(16)
C10 0.0173(16) 0.0204(18) 0.0159(16) -0.0001(15) 0.0043(13) 0.0018(16)
C11 0.031(2) 0.0206(19) 0.021(2) -0.0035(15) 0.0047(16) 0.0024(17)
C12 0.0123(17) 0.0118(17) 0.022(2) 0.0021(14) 0.0040(14) 0.0056(14)
C13 0.0183(18) 0.0205(19) 0.0218(19) 0.0031(15) 0.0048(15) 0.0008(15)
C14 0.033(2) 0.0158(19) 0.035(2) -0.0045(17) -0.0037(19) 0.0037(17)
C15 0.0161(18) 0.0129(17) 0.021(2) -0.0012(14) 0.0032(15) -0.0017(14)
C16 0.023(2) 0.0189(19) 0.021(2) -0.0020(15) 0.0008(15) -0.0004(16)
C17 0.022(2) 0.0213(19) 0.0198(19) 0.0025(15) 0.0080(15) 0.0051(16)
C18 0.0125(17) 0.0146(17) 0.0236(19) 0.0036(14) 0.0052(14) 0.0057(14)
C19 0.0102(16) 0.0206(18) 0.025(2) 0.0043(14) 0.0029(14) 0.0004(13)
C20 0.0170(17) 0.0124(17) 0.0154(17) -0.0009(13) 0.0038(13) 0.0047(14)
C21 0.023(2) 0.0127(16) 0.034(2) -0.0018(15) 0.0141(16) 0.0027(15)
C22 0.0127(16) 0.0109(16) 0.0174(18) -0.0006(13) 0.0047(13) 0.0035(13)
C23 0.0147(17) 0.0147(17) 0.0151(17) -0.0002(13) 0.0063(14) 0.0028(14)
C24 0.040(3) 0.040(3) 0.020(2) -0.0064(18) 0.0087(18) -0.008(2)
C25 0.022(2) 0.026(2) 0.024(2) -0.0041(16) -0.0013(16) -0.0022(17)
C26 0.027(2) 0.067(3) 0.028(2) -0.011(2) 0.0003(19) -0.015(2)
C27 0.0147(17) 0.0143(17) 0.0187(18) 0.0004(13) 0.0040(14) 0.0038(14)
C28 0.028(2) 0.031(2) 0.0186(19) 0.0014(16) 0.0064(16) 0.0119(17)
C29 0.0185(18) 0.021(2) 0.040(2) 0.0042(18) 0.0147(16) 0.0012(16)
C30 0.0191(19) 0.026(2) 0.027(2) 0.0009(16) 0.0043(16) 0.0102(16)
N1 0.0151(15) 0.0132(15) 0.0173(15) -0.0003(12) 0.0045(12) 0.0040(12)
N2 0.0146(15) 0.0137(15) 0.0187(16) 0.0028(12) 0.0015(12) 0.0017(12)
N3 0.0158(14) 0.0162(14) 0.0133(15) 0.0005(11) 0.0025(11) 0.0044(12)
N4 0.0115(15) 0.0145(15) 0.0191(16) 0.0021(12) 0.0029(12) -0.0014(12)
N5 0.0115(15) 0.0166(14) 0.0108(15) 0.0008(11) 0.0012(11) 0.0031(12)
N6 0.0209(16) 0.0171(15) 0.0190(16) -0.0032(12) 0.0053(13) 0.0011(13)
O1 0.0147(12) 0.0091(11) 0.0125(12) -0.0019(9) 0.0016(9) 0.0014(9)
O2 0.0192(13) 0.0140(12) 0.0163(13) 0.0023(10) 0.0008(10) -0.0003(10)
Si1 0.0123(4) 0.0139(5) 0.0183(5) 0.0016(4) 0.0037(4) 0.0030(4)
Th1 0.01256(6) 0.01182(5) 0.01547(6) 0.00077(5) 0.00331(4) 0.00256(5)

_geom_special_details            
;
 All esds (except the esd in the dihedral angle between two l.s. planes)
 are estimated using the full covariance matrix.  The cell esds are taken
 into account individually in the estimation of esds in distances, angles
 and torsion angles; correlations between esds in cell parameters are only
 used when they are defined by crystal symmetry.  An approximate (isotropic)
 treatment of cell esds is used for estimating esds involving l.s. planes.
;

loop_
_geom_bond_atom_site_label_1
_geom_bond_atom_site_label_2
_geom_bond_distance
_geom_bond_site_symmetry_2
_geom_bond_publ_flag
C1 C2 1.520(5) . ?
C1 H1A 0.9800 . ?
C1 H1B 0.9800 . ?
C1 H1C 0.9800 . ?
C2 N1 1.455(5) . ?
C2 C3 1.521(5) . ?
C2 H2 1.0000 . ?
C3 H3A 0.9800 . ?
C3 H3B 0.9800 . ?
C3 H3C 0.9800 . ?
C4 N2 1.328(5) . ?
C4 N1 1.338(5) . ?
C4 C5 1.516(5) . ?
C4 Th1 2.934(4) . ?
C5 H5A 0.9800 . ?
C5 H5B 0.9800 . ?
C5 H5C 0.9800 . ?
C6 C7 1.527(6) . ?
C6 H6A 0.9800 . ?
C6 H6B 0.9800 . ?
C6 H6C 0.9800 . ?
C7 N2 1.459(5) . ?
C7 C8 1.511(6) . ?
C7 H7 1.0000 . ?
C8 H8A 0.9800 . ?
C8 H8B 0.9800 . ?
C8 H8C 0.9800 . ?
C9 C10 1.530(5) . ?
C9 H9A 0.9800 . ?
C9 H9B 0.9800 . ?
C9 H9C 0.9800 . ?
C10 N3 1.478(4) . ?
C10 C11 1.516(5) . ?
C10 H10 1.0000 . ?
C11 H11A 0.9800 . ?
C11 H11B 0.9800 . ?
C11 H11C 0.9800 . ?
C12 N3 1.335(5) . ?
C12 N4 1.341(5) . ?
C12 C13 1.509(5) . ?
C12 Th1 2.965(4) . ?
C13 H13A 0.9800 . ?
C13 H13B 0.9800 . ?
C13 H13C 0.9800 . ?
C14 C15 1.531(5) . ?
C14 H14A 0.9800 . ?
C14 H14B 0.9800 . ?
C14 H14C 0.9800 . ?
C15 N4 1.466(4) . ?
C15 C16 1.509(5) . ?
C15 H15 1.0000 . ?
C16 H16A 0.9800 . ?
C16 H16B 0.9800 . ?
C16 H16C 0.9800 . ?
C17 C18 1.521(5) . ?
C17 H17A 0.9800 . ?
C17 H17B 0.9800 . ?
C17 H17C 0.9800 . ?
C18 N5 1.497(4) . ?
C18 C19 1.520(5) . ?
C18 H18 1.0000 . ?
C19 H19A 0.9800 . ?
C19 H19B 0.9800 . ?
C19 H19C 0.9800 . ?
C20 N5 1.281(4) . ?
C20 C21 1.504(5) . ?
C20 C22 1.547(5) . ?
C21 H21A 0.9800 . ?
C21 H21B 0.9800 . ?
C21 H21C 0.9800 . ?
C22 O1 1.409(4) . ?
C22 C27 1.527(5) . ?
C22 C23 1.558(5) . ?
C22 Th1 3.063(3) . ?
C23 N6 1.266(5) . ?
C23 O2 1.329(4) . ?
C24 C25 1.522(6) . ?
C24 H24A 0.9800 . ?
C24 H24B 0.9800 . ?
C24 H24C 0.9800 . ?
C25 N6 1.464(5) . ?
C25 C26 1.524(6) . ?
C25 H25 1.0000 . ?
C26 H26A 0.9800 . ?
C26 H26B 0.9800 . ?
C26 H26C 0.9800 . ?
C27 Si1 1.879(4) . ?
C27 H27A 0.9900 . ?
C27 H27B 0.9900 . ?
C28 Si1 1.860(4) . ?
C28 H28A 0.9800 . ?
C28 H28B 0.9800 . ?
C28 H28C 0.9800 . ?
C29 Si1 1.873(4) . ?
C29 H29A 0.9800 . ?
C29 H29B 0.9800 . ?
C29 H29C 0.9800 . ?
C30 Si1 1.866(4) . ?
C30 H30A 0.9800 . ?
C30 H30B 0.9800 . ?
C30 H30C 0.9800 . ?
N1 Th1 2.490(3) . ?
N2 Th1 2.481(3) . ?
N3 Th1 2.521(3) . ?
N4 Th1 2.498(3) . ?
N5 Th1 2.765(3) . ?
O1 Th1 2.220(2) . ?
O2 Th1 2.290(3) . ?

loop_
_geom_angle_atom_site_label_1
_geom_angle_atom_site_label_2
_geom_angle_atom_site_label_3
_geom_angle
_geom_angle_site_symmetry_1
_geom_angle_site_symmetry_3
_geom_angle_publ_flag
C2 C1 H1A 109.5 . . ?
C2 C1 H1B 109.5 . . ?
H1A C1 H1B 109.5 . . ?
C2 C1 H1C 109.5 . . ?
H1A C1 H1C 109.5 . . ?
H1B C1 H1C 109.5 . . ?
N1 C2 C1 109.1(3) . . ?
N1 C2 C3 110.9(3) . . ?
C1 C2 C3 109.8(3) . . ?
N1 C2 H2 109.0 . . ?
C1 C2 H2 109.0 . . ?
C3 C2 H2 109.0 . . ?
C2 C3 H3A 109.5 . . ?
C2 C3 H3B 109.5 . . ?
H3A C3 H3B 109.5 . . ?
C2 C3 H3C 109.5 . . ?
H3A C3 H3C 109.5 . . ?
H3B C3 H3C 109.5 . . ?
N2 C4 N1 114.8(3) . . ?
N2 C4 C5 122.2(3) . . ?
N1 C4 C5 123.0(3) . . ?
N2 C4 Th1 57.23(19) . . ?
N1 C4 Th1 57.64(18) . . ?
C5 C4 Th1 177.7(3) . . ?
C4 C5 H5A 109.5 . . ?
C4 C5 H5B 109.5 . . ?
H5A C5 H5B 109.5 . . ?
C4 C5 H5C 109.5 . . ?
H5A C5 H5C 109.5 . . ?
H5B C5 H5C 109.5 . . ?
C7 C6 H6A 109.5 . . ?
C7 C6 H6B 109.5 . . ?
H6A C6 H6B 109.5 . . ?
C7 C6 H6C 109.5 . . ?
H6A C6 H6C 109.5 . . ?
H6B C6 H6C 109.5 . . ?
N2 C7 C8 108.5(3) . . ?
N2 C7 C6 110.6(3) . . ?
C8 C7 C6 111.2(4) . . ?
N2 C7 H7 108.8 . . ?
C8 C7 H7 108.8 . . ?
C6 C7 H7 108.8 . . ?
C7 C8 H8A 109.5 . . ?
C7 C8 H8B 109.5 . . ?
H8A C8 H8B 109.5 . . ?
C7 C8 H8C 109.5 . . ?
H8A C8 H8C 109.5 . . ?
H8B C8 H8C 109.5 . . ?
C10 C9 H9A 109.5 . . ?
C10 C9 H9B 109.5 . . ?
H9A C9 H9B 109.5 . . ?
C10 C9 H9C 109.5 . . ?
H9A C9 H9C 109.5 . . ?
H9B C9 H9C 109.5 . . ?
N3 C10 C11 109.4(3) . . ?
N3 C10 C9 112.3(3) . . ?
C11 C10 C9 109.6(3) . . ?
N3 C10 H10 108.5 . . ?
C11 C10 H10 108.5 . . ?
C9 C10 H10 108.5 . . ?
C10 C11 H11A 109.5 . . ?
C10 C11 H11B 109.5 . . ?
H11A C11 H11B 109.5 . . ?
C10 C11 H11C 109.5 . . ?
H11A C11 H11C 109.5 . . ?
H11B C11 H11C 109.5 . . ?
N3 C12 N4 114.5(3) . . ?
N3 C12 C13 123.4(3) . . ?
N4 C12 C13 122.0(3) . . ?
N3 C12 Th1 57.78(18) . . ?
N4 C12 Th1 56.84(18) . . ?
C13 C12 Th1 175.5(2) . . ?
C12 C13 H13A 109.5 . . ?
C12 C13 H13B 109.5 . . ?
H13A C13 H13B 109.5 . . ?
C12 C13 H13C 109.5 . . ?
H13A C13 H13C 109.5 . . ?
H13B C13 H13C 109.5 . . ?
C15 C14 H14A 109.5 . . ?
C15 C14 H14B 109.5 . . ?
H14A C14 H14B 109.5 . . ?
C15 C14 H14C 109.5 . . ?
H14A C14 H14C 109.5 . . ?
H14B C14 H14C 109.5 . . ?
N4 C15 C16 108.6(3) . . ?
N4 C15 C14 111.5(3) . . ?
C16 C15 C14 110.1(3) . . ?
N4 C15 H15 108.9 . . ?
C16 C15 H15 108.9 . . ?
C14 C15 H15 108.9 . . ?
C15 C16 H16A 109.5 . . ?
C15 C16 H16B 109.5 . . ?
H16A C16 H16B 109.5 . . ?
C15 C16 H16C 109.5 . . ?
H16A C16 H16C 109.5 . . ?
H16B C16 H16C 109.5 . . ?
C18 C17 H17A 109.5 . . ?
C18 C17 H17B 109.5 . . ?
H17A C17 H17B 109.5 . . ?
C18 C17 H17C 109.5 . . ?
H17A C17 H17C 109.5 . . ?
H17B C17 H17C 109.5 . . ?
N5 C18 C19 108.5(3) . . ?
N5 C18 C17 111.7(3) . . ?
C19 C18 C17 111.4(3) . . ?
N5 C18 H18 108.4 . . ?
C19 C18 H18 108.4 . . ?
C17 C18 H18 108.4 . . ?
C18 C19 H19A 109.5 . . ?
C18 C19 H19B 109.5 . . ?
H19A C19 H19B 109.5 . . ?
C18 C19 H19C 109.5 . . ?
H19A C19 H19C 109.5 . . ?
H19B C19 H19C 109.5 . . ?
N5 C20 C21 126.5(3) . . ?
N5 C20 C22 116.8(3) . . ?
C21 C20 C22 116.7(3) . . ?
C20 C21 H21A 109.5 . . ?
C20 C21 H21B 109.5 . . ?
H21A C21 H21B 109.5 . . ?
C20 C21 H21C 109.5 . . ?
H21A C21 H21C 109.5 . . ?
H21B C21 H21C 109.5 . . ?
O1 C22 C27 112.2(3) . . ?
O1 C22 C20 107.5(3) . . ?
C27 C22 C20 111.7(3) . . ?
O1 C22 C23 107.2(3) . . ?
C27 C22 C23 112.5(3) . . ?
C20 C22 C23 105.4(3) . . ?
O1 C22 Th1 41.77(14) . . ?
C27 C22 Th1 153.5(2) . . ?
C20 C22 Th1 86.43(19) . . ?
C23 C22 Th1 79.01(19) . . ?
N6 C23 O2 128.6(3) . . ?
N6 C23 C22 120.2(3) . . ?
O2 C23 C22 111.2(3) . . ?
C25 C24 H24A 109.5 . . ?
C25 C24 H24B 109.5 . . ?
H24A C24 H24B 109.5 . . ?
C25 C24 H24C 109.5 . . ?
H24A C24 H24C 109.5 . . ?
H24B C24 H24C 109.5 . . ?
N6 C25 C24 109.0(3) . . ?
N6 C25 C26 109.2(3) . . ?
C24 C25 C26 110.6(3) . . ?
N6 C25 H25 109.4 . . ?
C24 C25 H25 109.4 . . ?
C26 C25 H25 109.4 . . ?
C25 C26 H26A 109.5 . . ?
C25 C26 H26B 109.5 . . ?
H26A C26 H26B 109.5 . . ?
C25 C26 H26C 109.5 . . ?
H26A C26 H26C 109.5 . . ?
H26B C26 H26C 109.5 . . ?
C22 C27 Si1 116.2(2) . . ?
C22 C27 H27A 108.2 . . ?
Si1 C27 H27A 108.2 . . ?
C22 C27 H27B 108.2 . . ?
Si1 C27 H27B 108.2 . . ?
H27A C27 H27B 107.4 . . ?
Si1 C28 H28A 109.5 . . ?
Si1 C28 H28B 109.5 . . ?
H28A C28 H28B 109.5 . . ?
Si1 C28 H28C 109.5 . . ?
H28A C28 H28C 109.5 . . ?
H28B C28 H28C 109.5 . . ?
Si1 C29 H29A 109.5 . . ?
Si1 C29 H29B 109.5 . . ?
H29A C29 H29B 109.5 . . ?
Si1 C29 H29C 109.5 . . ?
H29A C29 H29C 109.5 . . ?
H29B C29 H29C 109.5 . . ?
Si1 C30 H30A 109.5 . . ?
Si1 C30 H30B 109.5 . . ?
H30A C30 H30B 109.5 . . ?
Si1 C30 H30C 109.5 . . ?
H30A C30 H30C 109.5 . . ?
H30B C30 H30C 109.5 . . ?
C4 N1 C2 122.1(3) . . ?
C4 N1 Th1 95.4(2) . . ?
C2 N1 Th1 141.0(2) . . ?
C4 N2 C7 122.2(3) . . ?
C4 N2 Th1 96.0(2) . . ?
C7 N2 Th1 140.9(2) . . ?
C12 N3 C10 120.8(3) . . ?
C12 N3 Th1 95.6(2) . . ?
C10 N3 Th1 142.8(2) . . ?
C12 N4 C15 121.7(3) . . ?
C12 N4 Th1 96.4(2) . . ?
C15 N4 Th1 141.8(2) . . ?
C20 N5 C18 118.4(3) . . ?
C20 N5 Th1 105.6(2) . . ?
C18 N5 Th1 135.0(2) . . ?
C23 N6 C25 117.3(3) . . ?
C22 O1 Th1 113.22(19) . . ?
C23 O2 Th1 119.3(2) . . ?
C28 Si1 C30 110.41(18) . . ?
C28 Si1 C29 108.19(19) . . ?
C30 Si1 C29 107.69(18) . . ?
C28 Si1 C27 110.38(17) . . ?
C30 Si1 C27 113.36(17) . . ?
C29 Si1 C27 106.59(16) . . ?
O1 Th1 O2 69.24(9) . . ?
O1 Th1 N2 120.88(9) . . ?
O2 Th1 N2 96.90(10) . . ?
O1 Th1 N1 84.79(9) . . ?
O2 Th1 N1 122.13(10) . . ?
N2 Th1 N1 53.73(10) . . ?
O1 Th1 N4 135.80(9) . . ?
O2 Th1 N4 140.44(9) . . ?
N2 Th1 N4 91.85(10) . . ?
N1 Th1 N4 93.92(10) . . ?
O1 Th1 N3 139.78(9) . . ?
O2 Th1 N3 87.60(10) . . ?
N2 Th1 N3 93.37(10) . . ?
N1 Th1 N3 135.13(10) . . ?
N4 Th1 N3 53.31(10) . . ?
O1 Th1 N5 61.66(8) . . ?
O2 Th1 N5 79.11(9) . . ?
N2 Th1 N5 174.32(10) . . ?
N1 Th1 N5 131.87(9) . . ?
N4 Th1 N5 88.77(9) . . ?
N3 Th1 N5 82.47(9) . . ?
O1 Th1 C4 104.30(10) . . ?
O2 Th1 C4 112.00(10) . . ?
N2 Th1 C4 26.76(10) . . ?
N1 Th1 C4 26.99(10) . . ?
N4 Th1 C4 92.51(10) . . ?
N3 Th1 C4 114.95(10) . . ?
N5 Th1 C4 158.86(9) . . ?
O1 Th1 C12 145.06(9) . . ?
O2 Th1 C12 113.92(10) . . ?
N2 Th1 C12 93.79(10) . . ?
N1 Th1 C12 116.33(10) . . ?
N4 Th1 C12 26.71(10) . . ?
N3 Th1 C12 26.63(10) . . ?
N5 Th1 C12 84.24(9) . . ?
C4 Th1 C12 105.90(10) . . ?
O1 Th1 C22 25.01(9) . . ?
O2 Th1 C22 50.44(9) . . ?
N2 Th1 C22 131.35(10) . . ?
N1 Th1 C22 108.85(10) . . ?
N4 Th1 C22 136.72(10) . . ?
N3 Th1 C22 116.01(9) . . ?
N5 Th1 C22 48.58(9) . . ?
C4 Th1 C22 124.16(10) . . ?
C12 Th1 C22 129.94(9) . . ?

_refine_diff_density_max         2.310
_refine_diff_density_min         -0.709
_refine_diff_density_rms         0.103

_shelx_res_file                  
;
 
    shelx.res created by SHELXL-2014/7
 
TITL shelxt_a.res in P-1
CELL  0.71073   9.49810  11.94990  16.88830   90.3168   99.0587  102.2929
ZERR     2.00   0.00190   0.00240   0.00340    0.0300    0.0300    0.0300
LATT   1
SFAC  C    H    N    O    SI   TH
UNIT  60 124 12 4 2 2
MERG   2
FMAP   2
PLAN   20
SIZE     0.050   0.100   0.130
ACTA    53.00
BOND   $H
LIST   4
WPDB  -2
L.S.  10
TEMP  -173.00
WGHT    0.010700    3.320300
BASF   0.44230
FVAR       0.42617
C1    1    0.504504    0.192971    0.506393    11.00000    0.02107    0.02082 =
         0.01889    0.00080    0.00298    0.00411
AFIX 137
H1A   2    0.413249    0.143855    0.516921    11.00000   -1.50000
H1B   2    0.505067    0.194044    0.448424    11.00000   -1.50000
H1C   2    0.512228    0.271033    0.527397    11.00000   -1.50000
AFIX   0
C2    1    0.633184    0.146410    0.547398    11.00000    0.01874    0.01628 =
         0.01846   -0.00207    0.00447    0.00365
AFIX  13
H2    2    0.621651    0.065276    0.527931    11.00000   -1.20000
AFIX   0
C3    1    0.774772    0.217464    0.526822    11.00000    0.02224    0.03313 =
         0.02129   -0.00027    0.00658    0.00427
AFIX 137
H3A   2    0.787831    0.296798    0.546724    11.00000   -1.50000
H3B   2    0.770672    0.215790    0.468471    11.00000   -1.50000
H3C   2    0.857020    0.185577    0.552016    11.00000   -1.50000
AFIX   0
C4    1    0.721247    0.096966    0.683828    11.00000    0.01393    0.01210 =
         0.02287   -0.00168    0.00289    0.00281
C5    1    0.799920    0.010159    0.655566    11.00000    0.02202    0.02787 =
         0.02928   -0.00630   -0.00326    0.01338
AFIX 137
H5A   2    0.905593    0.040722    0.667201    11.00000   -1.50000
H5B   2    0.769693   -0.005146    0.597631    11.00000   -1.50000
H5C   2    0.775322   -0.061202    0.683599    11.00000   -1.50000
AFIX   0
C6    1    0.708981   -0.030797    0.853556    11.00000    0.04083    0.02466 =
         0.03933    0.01639   -0.00037    0.00358
AFIX 137
H6A   2    0.632618   -0.003645    0.875998    11.00000   -1.50000
H6B   2    0.764093   -0.068876    0.894993    11.00000   -1.50000
H6C   2    0.664034   -0.085173    0.808379    11.00000   -1.50000
AFIX   0
C7    1    0.812120    0.070949    0.824416    11.00000    0.01764    0.01849 =
         0.02554    0.00294    0.00117    0.00824
AFIX  13
H7    2    0.890808    0.042562    0.802765    11.00000   -1.20000
AFIX   0
C8    1    0.881667    0.158167    0.892026    11.00000    0.02011    0.03273 =
         0.02416    0.00111    0.00162    0.00549
AFIX 137
H8A   2    0.953019    0.219309    0.872747    11.00000   -1.50000
H8B   2    0.930998    0.120819    0.936308    11.00000   -1.50000
H8C   2    0.806095    0.190950    0.910881    11.00000   -1.50000
AFIX   0
C9    1    0.548118    0.170524    1.014064    11.00000    0.02399    0.02624 =
         0.01628    0.00439    0.00331    0.00326
AFIX 137
H9A   2    0.488052    0.092460    1.007341    11.00000   -1.50000
H9B   2    0.553233    0.200016    1.068941    11.00000   -1.50000
H9C   2    0.646752    0.169658    1.004047    11.00000   -1.50000
AFIX   0
C10   1    0.479941    0.247683    0.954543    11.00000    0.01733    0.02042 =
         0.01590   -0.00007    0.00433    0.00180
AFIX  13
H10   2    0.380092    0.248562    0.966090    11.00000   -1.20000
AFIX   0
C11   1    0.571235    0.368986    0.965639    11.00000    0.03102    0.02055 =
         0.02077   -0.00346    0.00474    0.00242
AFIX 137
H11A  2    0.669509    0.369627    0.954376    11.00000   -1.50000
H11B  2    0.577679    0.396981    1.021026    11.00000   -1.50000
H11C  2    0.525523    0.418756    0.928688    11.00000   -1.50000
AFIX   0
C12   1    0.356424    0.121775    0.838248    11.00000    0.01234    0.01183 =
         0.02239    0.00208    0.00405    0.00563
C13   1    0.243522    0.057855    0.884903    11.00000    0.01831    0.02053 =
         0.02183    0.00315    0.00482    0.00082
AFIX 137
H13A  2    0.259067   -0.019891    0.893783    11.00000   -1.50000
H13B  2    0.145672    0.053784    0.854465    11.00000   -1.50000
H13C  2    0.252521    0.098168    0.936753    11.00000   -1.50000
AFIX   0
C14   1    0.295161   -0.110352    0.731230    11.00000    0.03273    0.01581 =
         0.03548   -0.00450   -0.00371    0.00370
AFIX 137
H14A  2    0.387108   -0.106177    0.710821    11.00000   -1.50000
H14B  2    0.220599   -0.173743    0.703290    11.00000   -1.50000
H14C  2    0.309984   -0.123285    0.788911    11.00000   -1.50000
AFIX   0
C15   1    0.244833    0.002381    0.716647    11.00000    0.01606    0.01292 =
         0.02107   -0.00120    0.00324   -0.00171
AFIX  13
H15   2    0.149117   -0.003826    0.735750    11.00000   -1.20000
AFIX   0
C16   1    0.225136    0.025037    0.628228    11.00000    0.02267    0.01885 =
         0.02064   -0.00199    0.00081   -0.00038
AFIX 137
H16A  2    0.198445    0.099421    0.619863    11.00000   -1.50000
H16B  2    0.147532   -0.035447    0.599286    11.00000   -1.50000
H16C  2    0.316637    0.025855    0.608100    11.00000   -1.50000
AFIX   0
C17   1    0.218658    0.402384    0.839907    11.00000    0.02220    0.02135 =
         0.01983    0.00255    0.00798    0.00513
AFIX 137
H17A  2    0.245991    0.333092    0.862321    11.00000   -1.50000
H17B  2    0.119336    0.403753    0.848446    11.00000   -1.50000
H17C  2    0.286806    0.470246    0.866602    11.00000   -1.50000
AFIX   0
C18   1    0.224615    0.402480    0.750459    11.00000    0.01253    0.01464 =
         0.02362    0.00361    0.00515    0.00572
AFIX  13
H18   2    0.190619    0.471184    0.727994    11.00000   -1.20000
AFIX   0
C19   1    0.125609    0.295880    0.706898    11.00000    0.01024    0.02060 =
         0.02546    0.00426    0.00288    0.00043
AFIX 137
H19A  2    0.128997    0.299855    0.649264    11.00000   -1.50000
H19B  2    0.025196    0.291343    0.715999    11.00000   -1.50000
H19C  2    0.158793    0.227707    0.727342    11.00000   -1.50000
AFIX   0
C20   1    0.456789    0.507888    0.726973    11.00000    0.01702    0.01239 =
         0.01540   -0.00091    0.00382    0.00466
C21   1    0.422673    0.621994    0.744254    11.00000    0.02293    0.01267 =
         0.03435   -0.00176    0.01414    0.00267
AFIX 137
H21A  2    0.380502    0.651849    0.694180    11.00000   -1.50000
H21B  2    0.512645    0.675874    0.767979    11.00000   -1.50000
H21C  2    0.352647    0.612592    0.781863    11.00000   -1.50000
AFIX   0
C22   1    0.605150    0.510350    0.699378    11.00000    0.01273    0.01086 =
         0.01740   -0.00062    0.00466    0.00355
C23   1    0.717685    0.517387    0.778001    11.00000    0.01474    0.01471 =
         0.01508   -0.00015    0.00631    0.00278
C24   1    0.834293    0.654689    0.949277    11.00000    0.04027    0.04008 =
         0.02005   -0.00644    0.00868   -0.00848
AFIX 137
H24A  2    0.816485    0.731552    0.939128    11.00000   -1.50000
H24B  2    0.903187    0.657094    0.999302    11.00000   -1.50000
H24C  2    0.742033    0.601766    0.953945    11.00000   -1.50000
AFIX   0
C25   1    0.898244    0.613774    0.880095    11.00000    0.02233    0.02560 =
         0.02396   -0.00405   -0.00130   -0.00218
AFIX  13
H25   2    0.913299    0.534335    0.889677    11.00000   -1.20000
AFIX   0
C26   1    1.043794    0.693069    0.872742    11.00000    0.02701    0.06691 =
         0.02831   -0.01129    0.00029   -0.01468
AFIX 137
H26A  2    1.082104    0.666653    0.827113    11.00000   -1.50000
H26B  2    1.113348    0.692317    0.922094    11.00000   -1.50000
H26C  2    1.029536    0.771232    0.864292    11.00000   -1.50000
AFIX   0
C27   1    0.645660    0.610561    0.645609    11.00000    0.01474    0.01426 =
         0.01867    0.00038    0.00404    0.00380
AFIX  23
H27A  2    0.674827    0.682056    0.679611    11.00000   -1.20000
H27B  2    0.557186    0.615959    0.607366    11.00000   -1.20000
AFIX   0
C28   1    0.719132    0.528714    0.487464    11.00000    0.02845    0.03079 =
         0.01865    0.00143    0.00641    0.01189
AFIX 137
H28A  2    0.798309    0.527739    0.456789    11.00000   -1.50000
H28B  2    0.649003    0.569043    0.457859    11.00000   -1.50000
H28C  2    0.669648    0.449847    0.495498    11.00000   -1.50000
AFIX   0
C29   1    0.883190    0.755426    0.568861    11.00000    0.01850    0.02110 =
         0.03969    0.00422    0.01472    0.00115
AFIX 137
H29A  2    0.959287    0.755986    0.535750    11.00000   -1.50000
H29B  2    0.926849    0.795901    0.620423    11.00000   -1.50000
H29C  2    0.809110    0.793766    0.541112    11.00000   -1.50000
AFIX   0
C30   1    0.940657    0.535693    0.641005    11.00000    0.01907    0.02565 =
         0.02711    0.00094    0.00431    0.01019
AFIX 137
H30A  2    0.896171    0.458857    0.656326    11.00000   -1.50000
H30B  2    0.989817    0.582547    0.689299    11.00000   -1.50000
H30C  2    1.012024    0.529948    0.605951    11.00000   -1.50000
AFIX   0
N1    3    0.634479    0.149052    0.633643    11.00000    0.01508    0.01325 =
         0.01731   -0.00032    0.00452    0.00402
N2    3    0.733525    0.127049    0.760854    11.00000    0.01456    0.01367 =
         0.01873    0.00278    0.00147    0.00165
N3    3    0.466563    0.206797    0.870358    11.00000    0.01577    0.01618 =
         0.01330    0.00050    0.00254    0.00440
N4    3    0.350738    0.099457    0.759741    11.00000    0.01149    0.01451 =
         0.01905    0.00213    0.00285   -0.00138
N5    3    0.376538    0.408949    0.734259    11.00000    0.01145    0.01661 =
         0.01084    0.00076    0.00124    0.00315
N6    3    0.796072    0.613174    0.805450    11.00000    0.02086    0.01713 =
         0.01896   -0.00320    0.00532    0.00106
O1    4    0.595289    0.403700    0.660447    11.00000    0.01469    0.00910 =
         0.01254   -0.00187    0.00160    0.00144
O2    4    0.714186    0.414571    0.808250    11.00000    0.01920    0.01395 =
         0.01630    0.00235    0.00079   -0.00031
SI1   5    0.795887    0.603713    0.586632    11.00000    0.01230    0.01395 =
         0.01827    0.00157    0.00368    0.00304
TH1   6    0.560609    0.257310    0.740744    11.00000    0.01256    0.01182 =
         0.01547    0.00077    0.00331    0.00256
HKLF    5
 
REM  shelxt_a.res in P-1
REM R1 =  0.0198 for    7308 Fo > 4sig(Fo)  and  0.0211 for all    7535 data
REM    380 parameters refined using      0 restraints
 
END
 
WGHT      0.0107      3.3159
 
REM Highest difference peak  2.310,  deepest hole -0.709,  1-sigma level  0.103
Q1    1   0.3156  0.2281  0.7790  11.00000  0.05    2.31
Q2    1   0.1195  0.2592  0.8010  11.00000  0.05    1.26
Q3    1   0.0065  0.2503  0.6832  11.00000  0.05    1.09
Q4    1   0.2851  0.2335  0.7092  11.00000  0.05    0.73
Q5    1   0.3290 -0.0883  0.8937  11.00000  0.05    0.68
Q6    1   0.5984  0.2571  0.8065  11.00000  0.05    0.65
Q7    1   0.8373  0.2301  0.7808  11.00000  0.05    0.55
Q8    1   0.0362  0.2640  0.7518  11.00000  0.05    0.49
Q9    1   0.2388  0.2607  0.8181  11.00000  0.05    0.48
Q10   1   0.5093  0.2802  0.6318  11.00000  0.05    0.46
Q11   1   0.5323  0.2878  0.7507  11.00000  0.05    0.46
Q12   1   0.4705  0.1771  0.7291  11.00000  0.05    0.46
Q13   1   0.3825  0.1784  0.7354  11.00000  0.05    0.45
Q14   1   0.5757  0.2029  0.7386  11.00000  0.05    0.43
Q15   1   0.4486  0.2598  0.6359  11.00000  0.05    0.42
Q16   1   0.6443  0.3383  0.7474  11.00000  0.05    0.42
Q17   1   1.0801  0.8775  0.9334  11.00000  0.05    0.40
Q18   1   0.9539  0.4084  0.6710  11.00000  0.05    0.40
Q19   1   0.5004  0.0993  0.7636  11.00000  0.05    0.39
Q20   1   0.4025  0.2503  0.8426  11.00000  0.05    0.39
;
_shelx_res_checksum              8681
####################################################################### 
# 
# This file contains crystal structure data downloaded from the 
# Cambridge Structural Database (CSD) hosted by the Cambridge 
# Crystallographic Data Centre (CCDC).
# 
# Full information about CCDC data access policies and citation 
# guidelines are available at http://www.ccdc.cam.ac.uk/access/V1 
# 
# Audit and citation data items may have been added by the CCDC. 
# Please retain this information to preserve the provenance of 
# this file and to allow appropriate attribution of the data. 
# 
#######################################################################

data_Th(OC(CH2)SiMe3)(BIMA)3
_database_code_depnum_ccdc_archive 'CCDC 1811110'
_audit_update_record             
;
2017-12-14 deposited with the CCDC.
2018-02-16 downloaded from the CCDC.
;
# start Validation Reply Form
_vrf_PLAT413_Th(OC(CH2)SiMe3)(BIMA)3 
;
PROBLEM: Short Inter XH3 .. XHn    H32C     ..H55C      .       1.58 Ang.
RESPONSE: Due to disorder of enolate moiety in the second molecule in the asymmetric unit
;
_vrf_PLAT971_Th(OC(CH2)SiMe3)(BIMA)3 
;
PROBLEM: Check Calcd Resid. Dens.  1.96A   From C30             3.01 eA-3
RESPONSE: Due to minor twinning
;
_vrf_PLAT971_Th(OC(CH2)SiMe3)(BIMA)3_2 
;
PROBLEM: Check Calcd Resid. Dens.  1.07A   From Th2             2.84 eA-3
RESPONSE: Due to minor twinning
;
# Added during the CSD deposition process: Thursday 14 December 2017 01:22 AM
# end Validation Reply Form


_audit_creation_method           SHELXL-2014/7
_shelx_SHELXL_version_number     2014/7
_chemical_name_systematic        Th(OC(CH2)SiMe3)(BIMA)3
_chemical_melting_point          ?
_chemical_formula_moiety         ?
_chemical_formula_sum            'C58 H124 N12 O2 Si2 Th2'
_chemical_formula_weight         1541.94

loop_
_atom_type_symbol
_atom_type_description
_atom_type_scat_dispersion_real
_atom_type_scat_dispersion_imag
_atom_type_scat_source
C C 0.0033 0.0016 'International Tables Vol C Tables 4.2.6.8 and 6.1.1.4'
H H 0.0000 0.0000 'International Tables Vol C Tables 4.2.6.8 and 6.1.1.4'
N N 0.0061 0.0033 'International Tables Vol C Tables 4.2.6.8 and 6.1.1.4'
O O 0.0106 0.0060 'International Tables Vol C Tables 4.2.6.8 and 6.1.1.4'
Si Si 0.0817 0.0704 'International Tables Vol C Tables 4.2.6.8 and 6.1.1.4'
Th Th -7.2400 8.8979 'International Tables Vol C Tables 4.2.6.8 and 6.1.1.4'

_space_group_crystal_system      triclinic
_space_group_IT_number           2
_space_group_name_H-M_alt        'P -1'
_space_group_name_Hall           '-P 1'

_shelx_space_group_comment       
;
The symmetry employed for this shelxl refinement is uniquely defined
by the following loop, which should always be used as a source of
symmetry information in preference to the above space-group names.
They are only intended as comments.
;

loop_
_space_group_symop_operation_xyz
'x, y, z'
'-x, -y, -z'

_cell_length_a                   12.986(4)
_cell_length_b                   16.992(5)
_cell_length_c                   17.337(4)
_cell_angle_alpha                103.843(10)
_cell_angle_beta                 97.592(10)
_cell_angle_gamma                93.871(12)
_cell_volume                     3662.2(17)
_cell_formula_units_Z            2
_cell_measurement_temperature    100(2)
_cell_measurement_reflns_used    9584
_cell_measurement_theta_min      2.24
_cell_measurement_theta_max      26.45

_exptl_crystal_description       Block
_exptl_crystal_colour            Colorless
_exptl_crystal_density_meas      ?
_exptl_crystal_density_method    ?
_exptl_crystal_density_diffrn    1.398
_exptl_crystal_F_000             1560
_exptl_transmission_factor_min   ?
_exptl_transmission_factor_max   ?
_exptl_crystal_size_max          0.290
_exptl_crystal_size_mid          0.240
_exptl_crystal_size_min          0.150
_exptl_absorpt_coefficient_mu    4.132
_shelx_estimated_absorpt_T_min   0.380
_shelx_estimated_absorpt_T_max   0.576
_exptl_absorpt_correction_type   multi-scan
_exptl_absorpt_correction_T_min  0.419
_exptl_absorpt_correction_T_max  0.562
_exptl_absorpt_process_details   SADABS
_exptl_absorpt_special_details   ?
_diffrn_ambient_temperature      100(2)
_diffrn_radiation_wavelength     0.71073
_diffrn_radiation_type           MoK\a
_diffrn_source                   'microfocus sealed tube'
_diffrn_measurement_device_type  'Bruker APEX-II CCD'
_diffrn_measurement_method       'phi and omega scans'
_diffrn_detector_area_resol_mean 8.366
_diffrn_reflns_number            118651
_diffrn_reflns_av_unetI/netI     0.0261
_diffrn_reflns_av_R_equivalents  0.0399
_diffrn_reflns_limit_h_min       -16
_diffrn_reflns_limit_h_max       15
_diffrn_reflns_limit_k_min       -21
_diffrn_reflns_limit_k_max       20
_diffrn_reflns_limit_l_min       -20
_diffrn_reflns_limit_l_max       21
_diffrn_reflns_theta_min         1.224
_diffrn_reflns_theta_max         26.469
_diffrn_reflns_theta_full        26.469
_diffrn_measured_fraction_theta_max 0.996
_diffrn_measured_fraction_theta_full 0.996
_diffrn_reflns_Laue_measured_fraction_max 0.996
_diffrn_reflns_Laue_measured_fraction_full 0.996
_diffrn_reflns_point_group_measured_fraction_max 0.996
_diffrn_reflns_point_group_measured_fraction_full 0.996
_reflns_number_total             15074
_reflns_number_gt                12934
_reflns_threshold_expression     'I > 2\s(I)'
_reflns_Friedel_coverage         0.000
_reflns_Friedel_fraction_max     .
_reflns_Friedel_fraction_full    .

_reflns_special_details          
;
 Reflections were merged by SHELXL according to the crystal
 class for the calculation of statistics and refinement.
 
 _reflns_Friedel_fraction is defined as the number of unique
 Friedel pairs measured divided by the number that would be
 possible theoretically, ignoring centric projections and
 systematic absences.
;

_computing_data_collection       'Bruker APEX2'
_computing_cell_refinement       'Bruker SAINT'
_computing_data_reduction        'Bruker SAINT'
_computing_structure_solution    'SHELXT (Sheldrick 2014)'
_computing_structure_refinement  'SHELXL-2014/7 (Sheldrick, 2014)'
_computing_molecular_graphics    Mercury
_computing_publication_material  WinGX
_refine_special_details          ?
_refine_ls_structure_factor_coef Fsqd
_refine_ls_matrix_type           full
_refine_ls_weighting_scheme      calc
_refine_ls_weighting_details     
'w=1/[\s^2^(Fo^2^)+(0.0157P)^2^+8.2466P] where P=(Fo^2^+2Fc^2^)/3'
_atom_sites_solution_primary     iterative
_atom_sites_solution_secondary   difmap
_atom_sites_solution_hydrogens   geom
_refine_ls_hydrogen_treatment    constr
_refine_ls_extinction_method     none
_refine_ls_extinction_coef       .
_refine_ls_number_reflns         15074
_refine_ls_number_parameters     783
_refine_ls_number_restraints     12
_refine_ls_R_factor_all          0.0347
_refine_ls_R_factor_gt           0.0273
_refine_ls_wR_factor_ref         0.0585
_refine_ls_wR_factor_gt          0.0556
_refine_ls_goodness_of_fit_ref   1.109
_refine_ls_restrained_S_all      1.119
_refine_ls_shift/su_max          0.002
_refine_ls_shift/su_mean         0.000

loop_
_atom_site_label
_atom_site_type_symbol
_atom_site_fract_x
_atom_site_fract_y
_atom_site_fract_z
_atom_site_U_iso_or_equiv
_atom_site_adp_type
_atom_site_occupancy
_atom_site_site_symmetry_order
_atom_site_calc_flag
_atom_site_refinement_flags_posn
_atom_site_refinement_flags_adp
_atom_site_refinement_flags_occupancy
_atom_site_disorder_assembly
_atom_site_disorder_group
C1 C 0.7004(3) 0.6738(3) 0.5729(3) 0.0511(12) Uani 1 1 d . . . . .
H1A H 0.6818 0.7218 0.6104 0.077 Uiso 1 1 calc R U . . .
H1B H 0.6465 0.6282 0.5653 0.077 Uiso 1 1 calc R U . . .
H1C H 0.7056 0.6862 0.5211 0.077 Uiso 1 1 calc R U . . .
C2 C 0.8051(3) 0.6507(2) 0.6070(2) 0.0335(9) Uani 1 1 d . . . . .
H2 H 0.8215 0.5998 0.5701 0.040 Uiso 1 1 calc R U . . .
C3 C 0.7994(3) 0.6356(2) 0.6893(2) 0.0371(9) Uani 1 1 d . . . . .
H3A H 0.8664 0.6195 0.7104 0.056 Uiso 1 1 calc R U . . .
H3B H 0.7439 0.5920 0.6847 0.056 Uiso 1 1 calc R U . . .
H3C H 0.7843 0.6856 0.7260 0.056 Uiso 1 1 calc R U . . .
C4 C 0.9330(3) 0.7329(2) 0.5567(2) 0.0289(8) Uani 1 1 d . . . . .
C5 C 0.8947(4) 0.6904(3) 0.4698(2) 0.0451(11) Uani 1 1 d . . . . .
H5A H 0.8611 0.6360 0.4661 0.068 Uiso 1 1 calc R U . . .
H5B H 0.9539 0.6856 0.4399 0.068 Uiso 1 1 calc R U . . .
H5C H 0.8442 0.7221 0.4468 0.068 Uiso 1 1 calc R U . . .
C6 C 0.9993(4) 0.8794(3) 0.4861(2) 0.0408(10) Uani 1 1 d . . . . .
H6A H 0.9339 0.8491 0.4554 0.061 Uiso 1 1 calc R U . . .
H6B H 1.0380 0.9026 0.4504 0.061 Uiso 1 1 calc R U . . .
H6C H 0.9838 0.9235 0.5296 0.061 Uiso 1 1 calc R U . . .
C7 C 1.0654(3) 0.8219(2) 0.5217(2) 0.0320(9) Uani 1 1 d . . . . .
H7 H 1.0758 0.7748 0.4772 0.038 Uiso 1 1 calc R U . . .
C8 C 1.1710(3) 0.8658(3) 0.5621(2) 0.0409(10) Uani 1 1 d . . . . .
H8A H 1.1618 0.9121 0.6058 0.061 Uiso 1 1 calc R U . . .
H8B H 1.2063 0.8854 0.5226 0.061 Uiso 1 1 calc R U . . .
H8C H 1.2133 0.8282 0.5839 0.061 Uiso 1 1 calc R U . . .
C9 C 1.1171(4) 0.5934(2) 0.5876(2) 0.0406(10) Uani 1 1 d . . . . .
H9A H 1.0484 0.6029 0.5627 0.061 Uiso 1 1 calc R U . . .
H9B H 1.1406 0.5450 0.5539 0.061 Uiso 1 1 calc R U . . .
H9C H 1.1673 0.6408 0.5926 0.061 Uiso 1 1 calc R U . . .
C10 C 1.1098(3) 0.5802(2) 0.6701(2) 0.0328(9) Uani 1 1 d . . . . .
H10 H 1.1795 0.5677 0.6935 0.039 Uiso 1 1 calc R U . . .
C11 C 1.0295(4) 0.5084(3) 0.6639(3) 0.0585(14) Uani 1 1 d . . . . .
H11A H 1.0252 0.5007 0.7177 0.088 Uiso 1 1 calc R U . . .
H11B H 1.0505 0.4589 0.6302 0.088 Uiso 1 1 calc R U . . .
H11C H 0.9610 0.5193 0.6397 0.088 Uiso 1 1 calc R U . . .
C12 C 1.0975(3) 0.6670(2) 0.8017(2) 0.0237(7) Uani 1 1 d . . . . .
C13 C 1.1511(3) 0.6105(2) 0.8459(2) 0.0370(9) Uani 1 1 d . . . . .
H13A H 1.0983 0.5752 0.8608 0.056 Uiso 1 1 calc R U . . .
H13B H 1.1962 0.6427 0.8945 0.056 Uiso 1 1 calc R U . . .
H13C H 1.1934 0.5768 0.8109 0.056 Uiso 1 1 calc R U . . .
C14 C 0.9863(3) 0.7269(2) 0.9623(2) 0.0339(9) Uani 1 1 d . . . . .
H14A H 0.9200 0.7440 0.9413 0.051 Uiso 1 1 calc R U . . .
H14B H 0.9988 0.7459 1.0211 0.051 Uiso 1 1 calc R U . . .
H14C H 0.9833 0.6673 0.9465 0.051 Uiso 1 1 calc R U . . .
C15 C 1.0749(3) 0.7635(2) 0.92810(19) 0.0233(7) Uani 1 1 d . . . . .
H15 H 1.1426 0.7478 0.9517 0.028 Uiso 1 1 calc R U . . .
C16 C 1.0790(3) 0.8559(2) 0.9489(2) 0.0273(8) Uani 1 1 d . . . . .
H16A H 1.1411 0.8786 0.9321 0.041 Uiso 1 1 calc R U . . .
H16B H 1.0822 0.8767 1.0071 0.041 Uiso 1 1 calc R U . . .
H16C H 1.0163 0.8720 0.9211 0.041 Uiso 1 1 calc R U . . .
C17 C 1.3351(3) 0.7466(3) 0.7150(3) 0.0446(11) Uani 1 1 d . . . . .
H17A H 1.2858 0.7016 0.7181 0.067 Uiso 1 1 calc R U . . .
H17B H 1.4067 0.7326 0.7255 0.067 Uiso 1 1 calc R U . . .
H17C H 1.3221 0.7562 0.6611 0.067 Uiso 1 1 calc R U . . .
C18 C 1.3207(3) 0.8225(2) 0.7766(2) 0.0290(8) Uani 1 1 d . . . . .
H18 H 1.3725 0.8673 0.7731 0.035 Uiso 1 1 calc R U . . .
C19 C 1.3416(3) 0.8093(3) 0.8608(3) 0.0433(10) Uani 1 1 d . . . . .
H19A H 1.3341 0.8597 0.9004 0.065 Uiso 1 1 calc R U . . .
H19B H 1.4127 0.7941 0.8709 0.065 Uiso 1 1 calc R U . . .
H19C H 1.2914 0.7655 0.8654 0.065 Uiso 1 1 calc R U . . .
C20 C 1.1992(3) 0.9248(2) 0.78077(19) 0.0214(7) Uani 1 1 d . . . . .
C21 C 1.2830(3) 0.9919(2) 0.8244(2) 0.0330(9) Uani 1 1 d . . . . .
H21A H 1.3441 0.9683 0.8455 0.049 Uiso 1 1 calc R U . . .
H21B H 1.2566 1.0279 0.8690 0.049 Uiso 1 1 calc R U . . .
H21C H 1.3031 1.0234 0.7872 0.049 Uiso 1 1 calc R U . . .
C22 C 1.0131(3) 1.0415(2) 0.8493(2) 0.0381(10) Uani 1 1 d . . . . .
H22A H 0.9493 1.0038 0.8387 0.057 Uiso 1 1 calc R U . . .
H22B H 0.9947 1.0976 0.8589 0.057 Uiso 1 1 calc R U . . .
H22C H 1.0581 1.0349 0.8969 0.057 Uiso 1 1 calc R U . . .
C23 C 1.0707(3) 1.0230(2) 0.7773(2) 0.0254(7) Uani 1 1 d . . . . .
H23 H 1.1353 1.0620 0.7886 0.030 Uiso 1 1 calc R U . . .
C24 C 1.0017(4) 1.0335(2) 0.7029(2) 0.0409(10) Uani 1 1 d . . . . .
H24A H 1.0396 1.0219 0.6569 0.061 Uiso 1 1 calc R U . . .
H24B H 0.9831 1.0896 0.7125 0.061 Uiso 1 1 calc R U . . .
H24C H 0.9380 0.9957 0.6916 0.061 Uiso 1 1 calc R U . . .
C25 C 0.7862(3) 0.8726(2) 0.7611(2) 0.0254(8) Uani 1 1 d . . . . .
C26 C 0.7491(3) 0.8910(2) 0.6925(2) 0.0372(9) Uani 1 1 d . . . . .
H26A H 0.7907 0.8868 0.6509 0.045 Uiso 1 1 calc R U . . .
H26B H 0.6813 0.9084 0.6855 0.045 Uiso 1 1 calc R U . . .
C27 C 0.5876(3) 0.9278(3) 0.8241(3) 0.0556(13) Uani 1 1 d . . . . .
H27A H 0.5481 0.9327 0.8692 0.083 Uiso 1 1 calc R U . . .
H27B H 0.5442 0.8951 0.7748 0.083 Uiso 1 1 calc R U . . .
H27C H 0.6076 0.9821 0.8174 0.083 Uiso 1 1 calc R U . . .
C28 C 0.6688(3) 0.7716(2) 0.8524(3) 0.0405(10) Uani 1 1 d . . . . .
H28A H 0.7314 0.7437 0.8607 0.061 Uiso 1 1 calc R U . . .
H28B H 0.6242 0.7415 0.8025 0.061 Uiso 1 1 calc R U . . .
H28C H 0.6303 0.7742 0.8977 0.061 Uiso 1 1 calc R U . . .
C29 C 0.7855(3) 0.9342(3) 0.9423(2) 0.0469(11) Uani 1 1 d . . . . .
H29A H 0.7421 0.9384 0.9850 0.070 Uiso 1 1 calc R U . . .
H29B H 0.8093 0.9889 0.9386 0.070 Uiso 1 1 calc R U . . .
H29C H 0.8460 0.9055 0.9546 0.070 Uiso 1 1 calc R U . . .
C30 C 0.5888(5) 0.9135(3) 0.3227(3) 0.0783(18) Uani 1 1 d . U . . .
H30A H 0.6300 0.8758 0.2907 0.117 Uiso 1 1 calc R U . . .
H30B H 0.6248 0.9688 0.3367 0.117 Uiso 1 1 calc R U . . .
H30C H 0.5200 0.9128 0.2914 0.117 Uiso 1 1 calc R U . . .
C31 C 0.5755(4) 0.8875(3) 0.3994(3) 0.0717(18) Uani 1 1 d . . . . .
H31 H 0.5344 0.9266 0.4324 0.086 Uiso 1 1 calc R U . . .
C32 C 0.6833(5) 0.8861(4) 0.4487(4) 0.094(2) Uani 1 1 d . U . . .
H32A H 0.6736 0.8681 0.4972 0.141 Uiso 1 1 calc R U . . .
H32B H 0.7207 0.9409 0.4642 0.141 Uiso 1 1 calc R U . . .
H32C H 0.7239 0.8483 0.4162 0.141 Uiso 1 1 calc R U . . .
C33 C 0.4625(3) 0.7781(2) 0.4257(2) 0.0322(9) Uani 1 1 d . . . . .
C34 C 0.4600(4) 0.8260(2) 0.5107(2) 0.0457(11) Uani 1 1 d . . . . .
H34A H 0.3966 0.8074 0.5290 0.069 Uiso 1 1 calc R U . . .
H34B H 0.4603 0.8840 0.5124 0.069 Uiso 1 1 calc R U . . .
H34C H 0.5215 0.8176 0.5460 0.069 Uiso 1 1 calc R U . . .
C35 C 0.4133(3) 0.6300(2) 0.4996(2) 0.0317(8) Uani 1 1 d . . . . .
H35A H 0.4587 0.5927 0.4718 0.048 Uiso 1 1 calc R U . . .
H35B H 0.3679 0.6005 0.5265 0.048 Uiso 1 1 calc R U . . .
H35C H 0.4562 0.6749 0.5396 0.048 Uiso 1 1 calc R U . . .
C36 C 0.3464(3) 0.6642(2) 0.4387(2) 0.0237(7) Uani 1 1 d . . . . .
H36 H 0.3026 0.7038 0.4680 0.028 Uiso 1 1 calc R U . . .
C37 C 0.2747(3) 0.5953(2) 0.3802(2) 0.0285(8) Uani 1 1 d . . . . .
H37A H 0.2290 0.6176 0.3428 0.043 Uiso 1 1 calc R U . . .
H37B H 0.2321 0.5671 0.4099 0.043 Uiso 1 1 calc R U . . .
H37C H 0.3167 0.5568 0.3499 0.043 Uiso 1 1 calc R U . . .
C38 C 0.1622(3) 0.7699(2) 0.3201(2) 0.0348(9) Uani 1 1 d . . . . .
H38A H 0.1315 0.7220 0.2773 0.052 Uiso 1 1 calc R U . . .
H38B H 0.1064 0.7968 0.3456 0.052 Uiso 1 1 calc R U . . .
H38C H 0.2098 0.7528 0.3604 0.052 Uiso 1 1 calc R U . . .
C39 C 0.2221(3) 0.8288(2) 0.2847(2) 0.0292(8) Uani 1 1 d . . . . .
H39 H 0.1719 0.8470 0.2452 0.035 Uiso 1 1 calc R U . . .
C40 C 0.2715(3) 0.9030(2) 0.3496(2) 0.0405(10) Uani 1 1 d . . . . .
H40A H 0.3234 0.8865 0.3875 0.061 Uiso 1 1 calc R U . . .
H40B H 0.2174 0.9287 0.3783 0.061 Uiso 1 1 calc R U . . .
H40C H 0.3057 0.9419 0.3251 0.061 Uiso 1 1 calc R U . . .
C41 C 0.3200(3) 0.8028(2) 0.1731(2) 0.0212(7) Uani 1 1 d . . . . .
C42 C 0.2584(3) 0.8591(2) 0.1338(2) 0.0277(8) Uani 1 1 d . . . . .
H42A H 0.1882 0.8322 0.1105 0.041 Uiso 1 1 calc R U . . .
H42B H 0.2939 0.8721 0.0912 0.041 Uiso 1 1 calc R U . . .
H42C H 0.2530 0.9094 0.1741 0.041 Uiso 1 1 calc R U . . .
C43 C 0.5057(3) 0.8402(2) 0.0733(3) 0.0390(10) Uani 1 1 d . . . . .
H43A H 0.4790 0.8913 0.0982 0.059 Uiso 1 1 calc R U . . .
H43B H 0.5236 0.8426 0.0207 0.059 Uiso 1 1 calc R U . . .
H43C H 0.5681 0.8322 0.1079 0.059 Uiso 1 1 calc R U . . .
C44 C 0.4222(3) 0.7693(2) 0.0627(2) 0.0252(7) Uani 1 1 d . . . . .
H44 H 0.3581 0.7794 0.0291 0.030 Uiso 1 1 calc R U . . .
C45 C 0.4589(3) 0.6894(2) 0.0200(2) 0.0343(9) Uani 1 1 d . . . . .
H45A H 0.5216 0.6786 0.0523 0.051 Uiso 1 1 calc R U . . .
H45B H 0.4750 0.6932 -0.0327 0.051 Uiso 1 1 calc R U . . .
H45C H 0.4036 0.6449 0.0129 0.051 Uiso 1 1 calc R U . . .
C46 C 0.1877(3) 0.6175(2) 0.0834(2) 0.0333(9) Uani 1 1 d . . . . .
H46A H 0.1740 0.6608 0.1283 0.050 Uiso 1 1 calc R U . . .
H46B H 0.1226 0.5972 0.0461 0.050 Uiso 1 1 calc R U . . .
H46C H 0.2392 0.6391 0.0552 0.050 Uiso 1 1 calc R U . . .
C47 C 0.2297(3) 0.5482(2) 0.1153(2) 0.0278(8) Uani 1 1 d . . . . .
H47 H 0.2470 0.5058 0.0692 0.033 Uiso 1 1 calc R U . . .
C48 C 0.1458(3) 0.5102(3) 0.1527(3) 0.0398(10) Uani 1 1 d . . . . .
H48A H 0.1727 0.4656 0.1735 0.060 Uiso 1 1 calc R U . . .
H48B H 0.0842 0.4889 0.1119 0.060 Uiso 1 1 calc R U . . .
H48C H 0.1265 0.5516 0.1968 0.060 Uiso 1 1 calc R U . . .
C49 C 0.3923(3) 0.5240(2) 0.1874(2) 0.0271(8) Uani 1 1 d . . . . .
C50 C 0.3859(4) 0.4388(2) 0.1348(2) 0.0417(10) Uani 1 1 d . . . . .
H50A H 0.4490 0.4137 0.1493 0.063 Uiso 1 1 calc R U . . .
H50B H 0.3801 0.4408 0.0784 0.063 Uiso 1 1 calc R U . . .
H50C H 0.3244 0.4064 0.1424 0.063 Uiso 1 1 calc R U . . .
C51 C 0.5100(3) 0.4461(2) 0.3173(2) 0.0348(9) Uani 1 1 d . . . . .
H51A H 0.4832 0.4746 0.3656 0.052 Uiso 1 1 calc R U . . .
H51B H 0.5671 0.4153 0.3328 0.052 Uiso 1 1 calc R U . . .
H51C H 0.4538 0.4085 0.2810 0.052 Uiso 1 1 calc R U . . .
C52 C 0.5504(3) 0.5080(2) 0.2750(2) 0.0291(8) Uani 1 1 d . . . . .
H52 H 0.5788 0.4785 0.2265 0.035 Uiso 1 1 calc R U . . .
C53 C 0.6370(3) 0.5672(2) 0.3307(2) 0.0337(9) Uani 1 1 d . . . . .
H53A H 0.6671 0.6032 0.3011 0.051 Uiso 1 1 calc R U . . .
H53B H 0.6914 0.5368 0.3509 0.051 Uiso 1 1 calc R U . . .
H53C H 0.6083 0.5999 0.3760 0.051 Uiso 1 1 calc R U . . .
N1 N 0.8903(2) 0.71505(17) 0.61654(17) 0.0258(6) Uani 1 1 d . . . . .
N2 N 1.0144(2) 0.79051(18) 0.58036(16) 0.0262(6) Uani 1 1 d . . . . .
N3 N 1.0832(2) 0.65513(16) 0.72231(17) 0.0241(6) Uani 1 1 d . . . . .
N4 N 1.0623(2) 0.73491(16) 0.84093(16) 0.0199(6) Uani 1 1 d . . . . .
N5 N 1.2155(2) 0.84670(17) 0.75921(17) 0.0225(6) Uani 1 1 d . . . . .
N6 N 1.1006(2) 0.93970(16) 0.76127(16) 0.0215(6) Uani 1 1 d . . . . .
N7 N 0.5183(3) 0.8062(2) 0.3760(2) 0.0416(9) Uani 1 1 d . . . . .
N8 N 0.4092(2) 0.70606(17) 0.39308(17) 0.0235(6) Uani 1 1 d . . . . .
N9 N 0.3008(2) 0.78710(17) 0.24172(17) 0.0234(6) Uani 1 1 d . . . . .
N10 N 0.3954(2) 0.76270(17) 0.14058(17) 0.0218(6) Uani 1 1 d . . . . .
N11 N 0.3246(2) 0.57692(17) 0.17383(16) 0.0241(6) Uani 1 1 d . . . . .
N12 N 0.4673(2) 0.55490(18) 0.24981(17) 0.0260(7) Uani 1 1 d . . . . .
O1 O 0.88303(17) 0.84768(14) 0.77260(14) 0.0227(5) Uani 1 1 d . . . . .
O2A O 0.5912(4) 0.6767(5) 0.1913(5) 0.0193(18) Uani 0.606(18) 1 d . . P A 1
C54A C 0.6585(4) 0.6321(3) 0.1499(3) 0.0228(16) Uani 0.633(10) 1 d . . P A 1
C55A C 0.6300(7) 0.5573(4) 0.1032(4) 0.0264(18) Uani 0.639(14) 1 d . . P A 1
H55A H 0.5603 0.5333 0.0979 0.032 Uiso 0.639(14) 1 calc R U P A 1
H55B H 0.6792 0.5279 0.0752 0.032 Uiso 0.639(14) 1 calc R U P A 1
C56B C 0.7807(5) 0.7693(4) 0.1061(5) 0.038(2) Uani 0.631(10) 1 d . . P A 1
H56A H 0.7485 0.7508 0.0496 0.057 Uiso 0.631(10) 1 calc R U P A 1
H56B H 0.8521 0.7940 0.1095 0.057 Uiso 0.631(10) 1 calc R U P A 1
H56C H 0.7398 0.8097 0.1352 0.057 Uiso 0.631(10) 1 calc R U P A 1
C57A C 0.8817(6) 0.6146(5) 0.1101(6) 0.044(2) Uani 0.631(10) 1 d . . P A 1
H57A H 0.8839 0.5671 0.1330 0.066 Uiso 0.631(10) 1 calc R U P A 1
H57B H 0.9506 0.6459 0.1232 0.066 Uiso 0.631(10) 1 calc R U P A 1
H57C H 0.8623 0.5962 0.0516 0.066 Uiso 0.631(10) 1 calc R U P A 1
C58A C 0.8456(6) 0.7280(7) 0.2667(4) 0.074(4) Uani 0.630(14) 1 d . . P A 1
H58A H 0.7956 0.7609 0.2940 0.111 Uiso 0.630(14) 1 calc R U P A 1
H58B H 0.9100 0.7627 0.2692 0.111 Uiso 0.630(14) 1 calc R U P A 1
H58C H 0.8613 0.6845 0.2933 0.111 Uiso 0.630(14) 1 calc R U P A 1
O2B O 0.6106(6) 0.7197(8) 0.2295(8) 0.023(3) Uani 0.394(18) 1 d . . P A 2
C54B C 0.7157(7) 0.7289(6) 0.2285(6) 0.025(3) Uani 0.367(10) 1 d . . P A 2
C55B C 0.7814(10) 0.7792(9) 0.2864(7) 0.047(5) Uani 0.361(14) 1 d . . P A 2
H55C H 0.7563 0.8112 0.3316 0.057 Uiso 0.361(14) 1 calc R U P A 2
H55D H 0.8539 0.7835 0.2830 0.057 Uiso 0.361(14) 1 calc R U P A 2
C56A C 0.7550(8) 0.7142(8) 0.0540(7) 0.037(4) Uani 0.369(10) 1 d . . P A 2
H56D H 0.7860 0.7704 0.0626 0.056 Uiso 0.369(10) 1 calc R U P A 2
H56E H 0.6792 0.7114 0.0383 0.056 Uiso 0.369(10) 1 calc R U P A 2
H56F H 0.7848 0.6784 0.0113 0.056 Uiso 0.369(10) 1 calc R U P A 2
C57B C 0.9037(10) 0.6493(11) 0.1672(10) 0.059(4) Uani 0.369(10) 1 d . . P A 2
H57D H 0.9559 0.6969 0.1809 0.088 Uiso 0.369(10) 1 calc R U P A 2
H57E H 0.9164 0.6113 0.1179 0.088 Uiso 0.369(10) 1 calc R U P A 2
H57F H 0.9089 0.6222 0.2112 0.088 Uiso 0.369(10) 1 calc R U P A 2
C58B C 0.6879(15) 0.5621(9) 0.1088(9) 0.044(4) Uani 0.370(14) 1 d . . P A 2
H58D H 0.7100 0.5312 0.0595 0.066 Uiso 0.370(14) 1 calc R U P A 2
H58E H 0.6144 0.5715 0.0975 0.066 Uiso 0.370(14) 1 calc R U P A 2
H58F H 0.6961 0.5312 0.1498 0.066 Uiso 0.370(14) 1 calc R U P A 2
Si1 Si 0.70774(8) 0.87694(6) 0.84510(7) 0.0309(2) Uani 1 1 d . . . . .
Si2 Si 0.78418(11) 0.67947(9) 0.15257(8) 0.0526(4) Uani 1 1 d . . . . .
Th1 Th 1.02205(2) 0.79621(2) 0.72696(2) 0.01634(4) Uani 1 1 d . . . . .
Th2 Th 0.44852(2) 0.69891(2) 0.25224(2) 0.02267(4) Uani 1 1 d . . . . .

loop_
_atom_site_aniso_label
_atom_site_aniso_U_11
_atom_site_aniso_U_22
_atom_site_aniso_U_33
_atom_site_aniso_U_23
_atom_site_aniso_U_13
_atom_site_aniso_U_12
C1 0.035(2) 0.053(3) 0.051(3) 0.000(2) -0.012(2) -0.007(2)
C2 0.029(2) 0.0263(19) 0.036(2) -0.0048(16) -0.0015(17) -0.0044(16)
C3 0.034(2) 0.032(2) 0.042(2) 0.0028(18) 0.0082(18) -0.0055(17)
C4 0.037(2) 0.0266(19) 0.0218(18) 0.0040(15) -0.0011(16) 0.0127(16)
C5 0.069(3) 0.038(2) 0.023(2) 0.0002(17) 0.001(2) 0.003(2)
C6 0.060(3) 0.041(2) 0.027(2) 0.0166(18) 0.006(2) 0.014(2)
C7 0.048(2) 0.033(2) 0.0222(18) 0.0124(16) 0.0150(17) 0.0133(18)
C8 0.045(3) 0.053(3) 0.035(2) 0.023(2) 0.019(2) 0.009(2)
C9 0.053(3) 0.034(2) 0.032(2) -0.0027(17) 0.012(2) 0.0143(19)
C10 0.039(2) 0.0252(19) 0.035(2) 0.0025(16) 0.0135(18) 0.0126(16)
C11 0.074(3) 0.024(2) 0.075(3) -0.008(2) 0.038(3) 0.001(2)
C12 0.0213(18) 0.0234(18) 0.0296(19) 0.0104(15) 0.0074(15) 0.0047(14)
C13 0.042(2) 0.037(2) 0.043(2) 0.0213(19) 0.0130(19) 0.0179(18)
C14 0.037(2) 0.040(2) 0.029(2) 0.0131(17) 0.0122(17) 0.0035(17)
C15 0.0233(18) 0.0316(19) 0.0184(17) 0.0096(14) 0.0060(14) 0.0085(14)
C16 0.031(2) 0.032(2) 0.0178(17) 0.0055(15) 0.0026(15) 0.0043(16)
C17 0.029(2) 0.045(3) 0.062(3) 0.014(2) 0.009(2) 0.0165(19)
C18 0.0158(17) 0.034(2) 0.039(2) 0.0125(17) 0.0038(16) 0.0036(15)
C19 0.026(2) 0.057(3) 0.051(3) 0.025(2) -0.0015(19) 0.0111(19)
C20 0.0223(18) 0.0265(18) 0.0162(16) 0.0061(14) 0.0056(14) 0.0007(14)
C21 0.025(2) 0.031(2) 0.039(2) 0.0039(17) 0.0014(17) -0.0015(16)
C22 0.050(3) 0.035(2) 0.033(2) 0.0062(17) 0.0158(19) 0.0189(19)
C23 0.0243(18) 0.0206(17) 0.0293(19) 0.0030(15) 0.0037(15) 0.0005(14)
C24 0.059(3) 0.034(2) 0.033(2) 0.0116(18) 0.007(2) 0.021(2)
C25 0.0185(17) 0.0180(17) 0.036(2) 0.0028(15) 0.0002(15) 0.0017(13)
C26 0.029(2) 0.037(2) 0.045(2) 0.0146(19) -0.0047(18) 0.0065(17)
C27 0.025(2) 0.038(2) 0.099(4) 0.003(3) 0.017(2) 0.0065(18)
C28 0.037(2) 0.034(2) 0.052(3) 0.0082(19) 0.021(2) 0.0015(18)
C29 0.040(2) 0.053(3) 0.039(2) -0.009(2) 0.017(2) -0.004(2)
C30 0.086(4) 0.071(3) 0.074(3) 0.048(3) -0.026(3) -0.046(3)
C31 0.078(4) 0.065(3) 0.062(3) 0.039(3) -0.036(3) -0.049(3)
C32 0.078(4) 0.106(4) 0.091(4) 0.055(3) -0.038(3) -0.055(3)
C33 0.032(2) 0.028(2) 0.034(2) 0.0135(17) -0.0126(17) -0.0009(16)
C34 0.059(3) 0.031(2) 0.038(2) 0.0060(18) -0.015(2) -0.001(2)
C35 0.033(2) 0.039(2) 0.0269(19) 0.0167(17) 0.0029(16) 0.0056(17)
C36 0.0254(18) 0.0261(18) 0.0225(17) 0.0089(14) 0.0064(15) 0.0058(14)
C37 0.029(2) 0.0286(19) 0.0300(19) 0.0108(16) 0.0066(16) -0.0010(15)
C38 0.033(2) 0.045(2) 0.034(2) 0.0163(18) 0.0133(18) 0.0151(18)
C39 0.031(2) 0.039(2) 0.0230(18) 0.0114(16) 0.0072(16) 0.0180(16)
C40 0.051(3) 0.038(2) 0.037(2) 0.0136(19) 0.010(2) 0.015(2)
C41 0.0180(17) 0.0221(17) 0.0245(17) 0.0084(14) 0.0012(14) 0.0044(13)
C42 0.030(2) 0.032(2) 0.0252(18) 0.0126(16) 0.0047(16) 0.0121(16)
C43 0.044(2) 0.031(2) 0.045(2) 0.0091(18) 0.022(2) -0.0005(18)
C44 0.0222(18) 0.0296(19) 0.0282(19) 0.0117(15) 0.0090(15) 0.0083(14)
C45 0.031(2) 0.031(2) 0.041(2) 0.0059(17) 0.0091(18) 0.0098(16)
C46 0.0224(19) 0.043(2) 0.037(2) 0.0203(18) -0.0031(16) -0.0002(16)
C47 0.0260(19) 0.033(2) 0.0234(18) 0.0074(15) -0.0013(15) 0.0023(15)
C48 0.039(2) 0.038(2) 0.040(2) 0.0173(19) -0.0074(19) -0.0103(18)
C49 0.033(2) 0.032(2) 0.0206(18) 0.0100(15) 0.0080(16) 0.0108(16)
C50 0.053(3) 0.039(2) 0.031(2) 0.0039(18) 0.0016(19) 0.021(2)
C51 0.043(2) 0.036(2) 0.030(2) 0.0143(17) 0.0039(18) 0.0165(18)
C52 0.034(2) 0.032(2) 0.0262(19) 0.0108(16) 0.0079(16) 0.0201(16)
C53 0.032(2) 0.041(2) 0.033(2) 0.0166(18) 0.0044(17) 0.0142(17)
N1 0.0257(16) 0.0255(16) 0.0209(15) -0.0003(12) -0.0028(12) -0.0005(12)
N2 0.0343(17) 0.0279(16) 0.0179(14) 0.0069(12) 0.0058(13) 0.0066(13)
N3 0.0270(16) 0.0185(14) 0.0267(16) 0.0031(12) 0.0062(13) 0.0073(12)
N4 0.0218(15) 0.0224(14) 0.0176(14) 0.0079(11) 0.0040(11) 0.0045(11)
N5 0.0157(14) 0.0274(16) 0.0258(15) 0.0094(12) 0.0029(12) 0.0035(11)
N6 0.0197(15) 0.0219(14) 0.0224(14) 0.0053(12) 0.0022(12) 0.0012(11)
N7 0.0358(19) 0.044(2) 0.044(2) 0.0282(17) -0.0183(16) -0.0174(16)
N8 0.0239(15) 0.0239(15) 0.0232(15) 0.0095(12) -0.0007(12) 0.0011(12)
N9 0.0213(15) 0.0293(16) 0.0240(15) 0.0125(12) 0.0051(12) 0.0087(12)
N10 0.0178(14) 0.0242(15) 0.0279(15) 0.0122(12) 0.0068(12) 0.0068(11)
N11 0.0253(16) 0.0272(16) 0.0214(15) 0.0091(12) 0.0028(12) 0.0060(12)
N12 0.0314(17) 0.0299(16) 0.0206(15) 0.0108(13) 0.0045(13) 0.0138(13)
O1 0.0145(11) 0.0278(13) 0.0250(12) 0.0046(10) 0.0023(10) 0.0050(9)
O2A 0.016(2) 0.024(4) 0.018(3) 0.003(3) 0.005(2) 0.003(2)
C54A 0.020(3) 0.033(3) 0.021(3) 0.017(2) 0.007(2) 0.006(2)
C55A 0.027(4) 0.024(3) 0.029(3) 0.006(3) 0.007(3) 0.003(3)
C56B 0.029(3) 0.028(4) 0.060(5) 0.012(4) 0.015(3) 0.002(3)
C57A 0.033(4) 0.039(4) 0.075(6) 0.032(4) 0.024(4) 0.016(3)
C58A 0.033(5) 0.145(10) 0.028(4) 0.002(5) -0.003(3) -0.014(5)
O2B 0.016(3) 0.031(7) 0.024(6) 0.011(6) 0.007(3) 0.004(3)
C54B 0.021(5) 0.034(6) 0.024(5) 0.017(4) 0.004(4) 0.001(4)
C55B 0.030(7) 0.066(10) 0.033(7) -0.005(6) -0.003(5) -0.004(6)
C56A 0.026(6) 0.053(9) 0.037(7) 0.017(6) 0.010(5) 0.000(5)
C57B 0.024(7) 0.107(13) 0.048(9) 0.019(9) 0.008(6) 0.024(7)
C58B 0.047(10) 0.052(8) 0.036(7) 0.007(6) 0.016(8) 0.018(8)
Si1 0.0185(5) 0.0258(5) 0.0450(6) -0.0006(5) 0.0107(5) 0.0017(4)
Si2 0.0529(8) 0.0793(10) 0.0523(8) 0.0423(7) 0.0376(7) 0.0427(7)
Th1 0.01604(6) 0.01806(6) 0.01552(6) 0.00511(5) 0.00236(5) 0.00290(4)
Th2 0.01625(7) 0.02887(7) 0.03077(7) 0.01954(6) 0.00704(5) 0.00729(5)

_geom_special_details            
;
 All esds (except the esd in the dihedral angle between two l.s. planes)
 are estimated using the full covariance matrix.  The cell esds are taken
 into account individually in the estimation of esds in distances, angles
 and torsion angles; correlations between esds in cell parameters are only
 used when they are defined by crystal symmetry.  An approximate (isotropic)
 treatment of cell esds is used for estimating esds involving l.s. planes.
;

loop_
_geom_bond_atom_site_label_1
_geom_bond_atom_site_label_2
_geom_bond_distance
_geom_bond_site_symmetry_2
_geom_bond_publ_flag
C1 C2 1.524(6) . ?
C1 H1A 0.9800 . ?
C1 H1B 0.9800 . ?
C1 H1C 0.9800 . ?
C2 N1 1.466(5) . ?
C2 C3 1.520(6) . ?
C2 H2 1.0000 . ?
C3 H3A 0.9800 . ?
C3 H3B 0.9800 . ?
C3 H3C 0.9800 . ?
C4 N1 1.324(5) . ?
C4 N2 1.341(5) . ?
C4 C5 1.508(5) . ?
C4 Th1 2.936(4) . ?
C5 H5A 0.9800 . ?
C5 H5B 0.9800 . ?
C5 H5C 0.9800 . ?
C6 C7 1.528(5) . ?
C6 H6A 0.9800 . ?
C6 H6B 0.9800 . ?
C6 H6C 0.9800 . ?
C7 N2 1.464(4) . ?
C7 C8 1.512(6) . ?
C7 H7 1.0000 . ?
C8 H8A 0.9800 . ?
C8 H8B 0.9800 . ?
C8 H8C 0.9800 . ?
C9 C10 1.514(5) . ?
C9 H9A 0.9800 . ?
C9 H9B 0.9800 . ?
C9 H9C 0.9800 . ?
C10 N3 1.466(4) . ?
C10 C11 1.526(6) . ?
C10 H10 1.0000 . ?
C11 H11A 0.9800 . ?
C11 H11B 0.9800 . ?
C11 H11C 0.9800 . ?
C12 N3 1.329(4) . ?
C12 N4 1.335(4) . ?
C12 C13 1.515(5) . ?
C12 Th1 2.963(3) . ?
C13 H13A 0.9800 . ?
C13 H13B 0.9800 . ?
C13 H13C 0.9800 . ?
C14 C15 1.523(5) . ?
C14 H14A 0.9800 . ?
C14 H14B 0.9800 . ?
C14 H14C 0.9800 . ?
C15 N4 1.456(4) . ?
C15 C16 1.520(5) . ?
C15 H15 1.0000 . ?
C16 H16A 0.9800 . ?
C16 H16B 0.9800 . ?
C16 H16C 0.9800 . ?
C17 C18 1.505(6) . ?
C17 H17A 0.9800 . ?
C17 H17B 0.9800 . ?
C17 H17C 0.9800 . ?
C18 N5 1.466(4) . ?
C18 C19 1.523(5) . ?
C18 H18 1.0000 . ?
C19 H19A 0.9800 . ?
C19 H19B 0.9800 . ?
C19 H19C 0.9800 . ?
C20 N5 1.330(4) . ?
C20 N6 1.338(4) . ?
C20 C21 1.503(5) . ?
C20 Th1 2.953(3) . ?
C21 H21A 0.9800 . ?
C21 H21B 0.9800 . ?
C21 H21C 0.9800 . ?
C22 C23 1.520(5) . ?
C22 H22A 0.9800 . ?
C22 H22B 0.9800 . ?
C22 H22C 0.9800 . ?
C23 N6 1.465(4) . ?
C23 C24 1.525(5) . ?
C23 H23 1.0000 . ?
C24 H24A 0.9800 . ?
C24 H24B 0.9800 . ?
C24 H24C 0.9800 . ?
C25 C26 1.338(5) . ?
C25 O1 1.359(4) . ?
C25 Si1 1.874(4) . ?
C26 H26A 0.9500 . ?
C26 H26B 0.9500 . ?
C27 Si1 1.869(4) . ?
C27 H27A 0.9800 . ?
C27 H27B 0.9800 . ?
C27 H27C 0.9800 . ?
C28 Si1 1.865(4) . ?
C28 H28A 0.9800 . ?
C28 H28B 0.9800 . ?
C28 H28C 0.9800 . ?
C29 Si1 1.854(4) . ?
C29 H29A 0.9800 . ?
C29 H29B 0.9800 . ?
C29 H29C 0.9800 . ?
C30 C31 1.524(7) . ?
C30 H30A 0.9800 . ?
C30 H30B 0.9800 . ?
C30 H30C 0.9800 . ?
C31 N7 1.463(5) . ?
C31 C32 1.546(7) . ?
C31 H31 1.0000 . ?
C32 H32A 0.9800 . ?
C32 H32B 0.9800 . ?
C32 H32C 0.9800 . ?
C33 N8 1.322(5) . ?
C33 N7 1.345(5) . ?
C33 C34 1.510(6) . ?
C33 Th2 2.961(4) . ?
C34 H34A 0.9800 . ?
C34 H34B 0.9800 . ?
C34 H34C 0.9800 . ?
C35 C36 1.525(5) . ?
C35 H35A 0.9800 . ?
C35 H35B 0.9800 . ?
C35 H35C 0.9800 . ?
C36 N8 1.469(4) . ?
C36 C37 1.516(5) . ?
C36 H36 1.0000 . ?
C37 H37A 0.9800 . ?
C37 H37B 0.9800 . ?
C37 H37C 0.9800 . ?
C38 C39 1.516(5) . ?
C38 H38A 0.9800 . ?
C38 H38B 0.9800 . ?
C38 H38C 0.9800 . ?
C39 N9 1.466(4) . ?
C39 C40 1.513(6) . ?
C39 H39 1.0000 . ?
C40 H40A 0.9800 . ?
C40 H40B 0.9800 . ?
C40 H40C 0.9800 . ?
C41 N9 1.331(4) . ?
C41 N10 1.338(4) . ?
C41 C42 1.514(4) . ?
C41 Th2 2.956(3) . ?
C42 H42A 0.9800 . ?
C42 H42B 0.9800 . ?
C42 H42C 0.9800 . ?
C43 C44 1.525(5) . ?
C43 H43A 0.9800 . ?
C43 H43B 0.9800 . ?
C43 H43C 0.9800 . ?
C44 N10 1.466(4) . ?
C44 C45 1.522(5) . ?
C44 H44 1.0000 . ?
C45 H45A 0.9800 . ?
C45 H45B 0.9800 . ?
C45 H45C 0.9800 . ?
C46 C47 1.520(5) . ?
C46 H46A 0.9800 . ?
C46 H46B 0.9800 . ?
C46 H46C 0.9800 . ?
C47 N11 1.462(4) . ?
C47 C48 1.523(5) . ?
C47 H47 1.0000 . ?
C48 H48A 0.9800 . ?
C48 H48B 0.9800 . ?
C48 H48C 0.9800 . ?
C49 N12 1.332(5) . ?
C49 N11 1.339(4) . ?
C49 C50 1.506(5) . ?
C49 Th2 2.919(4) . ?
C50 H50A 0.9800 . ?
C50 H50B 0.9800 . ?
C50 H50C 0.9800 . ?
C51 C52 1.522(5) . ?
C51 H51A 0.9800 . ?
C51 H51B 0.9800 . ?
C51 H51C 0.9800 . ?
C52 N12 1.466(4) . ?
C52 C53 1.518(5) . ?
C52 H52 1.0000 . ?
C53 H53A 0.9800 . ?
C53 H53B 0.9800 . ?
C53 H53C 0.9800 . ?
N1 Th1 2.459(3) . ?
N2 Th1 2.509(3) . ?
N3 Th1 2.562(3) . ?
N4 Th1 2.459(3) . ?
N5 Th1 2.544(3) . ?
N6 Th1 2.480(3) . ?
N7 Th2 2.478(3) . ?
N8 Th2 2.536(3) . ?
N9 Th2 2.526(3) . ?
N10 Th2 2.480(3) . ?
N11 Th2 2.521(3) . ?
N12 Th2 2.466(3) . ?
O1 Th1 2.216(2) . ?
O2A C54A 1.360(8) . ?
O2A Th2 2.261(4) . ?
C54A C55A 1.332(9) . ?
C54A Si2 1.760(5) . ?
C55A H55A 0.9500 . ?
C55A H55B 0.9500 . ?
C56B Si2 1.889(6) . ?
C56B H56A 0.9800 . ?
C56B H56B 0.9800 . ?
C56B H56C 0.9800 . ?
C57A Si2 1.846(7) . ?
C57A H57A 0.9800 . ?
C57A H57B 0.9800 . ?
C57A H57C 0.9800 . ?
C58A Si2 1.986(7) . ?
C58A H58A 0.9800 . ?
C58A H58B 0.9800 . ?
C58A H58C 0.9800 . ?
O2B C54B 1.367(11) . ?
O2B Th2 2.212(6) . ?
C54B C55B 1.315(15) . ?
C54B Si2 1.764(10) . ?
C55B H55C 0.9500 . ?
C55B H55D 0.9500 . ?
C56A Si2 1.937(11) . ?
C56A H56D 0.9800 . ?
C56A H56E 0.9800 . ?
C56A H56F 0.9800 . ?
C57B Si2 1.674(12) . ?
C57B H57D 0.9800 . ?
C57B H57E 0.9800 . ?
C57B H57F 0.9800 . ?
C58B Si2 2.192(17) . ?
C58B H58D 0.9800 . ?
C58B H58E 0.9800 . ?
C58B H58F 0.9800 . ?

loop_
_geom_angle_atom_site_label_1
_geom_angle_atom_site_label_2
_geom_angle_atom_site_label_3
_geom_angle
_geom_angle_site_symmetry_1
_geom_angle_site_symmetry_3
_geom_angle_publ_flag
C2 C1 H1A 109.5 . . ?
C2 C1 H1B 109.5 . . ?
H1A C1 H1B 109.5 . . ?
C2 C1 H1C 109.5 . . ?
H1A C1 H1C 109.5 . . ?
H1B C1 H1C 109.5 . . ?
N1 C2 C3 107.6(3) . . ?
N1 C2 C1 112.3(3) . . ?
C3 C2 C1 109.8(4) . . ?
N1 C2 H2 109.0 . . ?
C3 C2 H2 109.0 . . ?
C1 C2 H2 109.0 . . ?
C2 C3 H3A 109.5 . . ?
C2 C3 H3B 109.5 . . ?
H3A C3 H3B 109.5 . . ?
C2 C3 H3C 109.5 . . ?
H3A C3 H3C 109.5 . . ?
H3B C3 H3C 109.5 . . ?
N1 C4 N2 114.2(3) . . ?
N1 C4 C5 122.7(4) . . ?
N2 C4 C5 123.1(3) . . ?
N1 C4 Th1 56.19(18) . . ?
N2 C4 Th1 58.43(17) . . ?
C5 C4 Th1 172.3(3) . . ?
C4 C5 H5A 109.5 . . ?
C4 C5 H5B 109.5 . . ?
H5A C5 H5B 109.5 . . ?
C4 C5 H5C 109.5 . . ?
H5A C5 H5C 109.5 . . ?
H5B C5 H5C 109.5 . . ?
C7 C6 H6A 109.5 . . ?
C7 C6 H6B 109.5 . . ?
H6A C6 H6B 109.5 . . ?
C7 C6 H6C 109.5 . . ?
H6A C6 H6C 109.5 . . ?
H6B C6 H6C 109.5 . . ?
N2 C7 C8 109.2(3) . . ?
N2 C7 C6 111.6(3) . . ?
C8 C7 C6 110.0(3) . . ?
N2 C7 H7 108.7 . . ?
C8 C7 H7 108.7 . . ?
C6 C7 H7 108.7 . . ?
C7 C8 H8A 109.5 . . ?
C7 C8 H8B 109.5 . . ?
H8A C8 H8B 109.5 . . ?
C7 C8 H8C 109.5 . . ?
H8A C8 H8C 109.5 . . ?
H8B C8 H8C 109.5 . . ?
C10 C9 H9A 109.5 . . ?
C10 C9 H9B 109.5 . . ?
H9A C9 H9B 109.5 . . ?
C10 C9 H9C 109.5 . . ?
H9A C9 H9C 109.5 . . ?
H9B C9 H9C 109.5 . . ?
N3 C10 C9 109.4(3) . . ?
N3 C10 C11 111.3(3) . . ?
C9 C10 C11 110.3(4) . . ?
N3 C10 H10 108.6 . . ?
C9 C10 H10 108.6 . . ?
C11 C10 H10 108.6 . . ?
C10 C11 H11A 109.5 . . ?
C10 C11 H11B 109.5 . . ?
H11A C11 H11B 109.5 . . ?
C10 C11 H11C 109.5 . . ?
H11A C11 H11C 109.5 . . ?
H11B C11 H11C 109.5 . . ?
N3 C12 N4 114.2(3) . . ?
N3 C12 C13 124.0(3) . . ?
N4 C12 C13 121.7(3) . . ?
N3 C12 Th1 59.64(17) . . ?
N4 C12 Th1 55.21(16) . . ?
C13 C12 Th1 171.0(3) . . ?
C12 C13 H13A 109.5 . . ?
C12 C13 H13B 109.5 . . ?
H13A C13 H13B 109.5 . . ?
C12 C13 H13C 109.5 . . ?
H13A C13 H13C 109.5 . . ?
H13B C13 H13C 109.5 . . ?
C15 C14 H14A 109.5 . . ?
C15 C14 H14B 109.5 . . ?
H14A C14 H14B 109.5 . . ?
C15 C14 H14C 109.5 . . ?
H14A C14 H14C 109.5 . . ?
H14B C14 H14C 109.5 . . ?
N4 C15 C16 107.6(3) . . ?
N4 C15 C14 111.8(3) . . ?
C16 C15 C14 110.7(3) . . ?
N4 C15 H15 108.9 . . ?
C16 C15 H15 108.9 . . ?
C14 C15 H15 108.9 . . ?
C15 C16 H16A 109.5 . . ?
C15 C16 H16B 109.5 . . ?
H16A C16 H16B 109.5 . . ?
C15 C16 H16C 109.5 . . ?
H16A C16 H16C 109.5 . . ?
H16B C16 H16C 109.5 . . ?
C18 C17 H17A 109.5 . . ?
C18 C17 H17B 109.5 . . ?
H17A C17 H17B 109.5 . . ?
C18 C17 H17C 109.5 . . ?
H17A C17 H17C 109.5 . . ?
H17B C17 H17C 109.5 . . ?
N5 C18 C17 110.2(3) . . ?
N5 C18 C19 111.5(3) . . ?
C17 C18 C19 110.4(3) . . ?
N5 C18 H18 108.2 . . ?
C17 C18 H18 108.2 . . ?
C19 C18 H18 108.2 . . ?
C18 C19 H19A 109.5 . . ?
C18 C19 H19B 109.5 . . ?
H19A C19 H19B 109.5 . . ?
C18 C19 H19C 109.5 . . ?
H19A C19 H19C 109.5 . . ?
H19B C19 H19C 109.5 . . ?
N5 C20 N6 114.5(3) . . ?
N5 C20 C21 123.7(3) . . ?
N6 C20 C21 121.8(3) . . ?
N5 C20 Th1 59.25(17) . . ?
N6 C20 Th1 56.51(17) . . ?
C21 C20 Th1 168.6(2) . . ?
C20 C21 H21A 109.5 . . ?
C20 C21 H21B 109.5 . . ?
H21A C21 H21B 109.5 . . ?
C20 C21 H21C 109.5 . . ?
H21A C21 H21C 109.5 . . ?
H21B C21 H21C 109.5 . . ?
C23 C22 H22A 109.5 . . ?
C23 C22 H22B 109.5 . . ?
H22A C22 H22B 109.5 . . ?
C23 C22 H22C 109.5 . . ?
H22A C22 H22C 109.5 . . ?
H22B C22 H22C 109.5 . . ?
N6 C23 C22 111.3(3) . . ?
N6 C23 C24 108.9(3) . . ?
C22 C23 C24 110.0(3) . . ?
N6 C23 H23 108.9 . . ?
C22 C23 H23 108.9 . . ?
C24 C23 H23 108.9 . . ?
C23 C24 H24A 109.5 . . ?
C23 C24 H24B 109.5 . . ?
H24A C24 H24B 109.5 . . ?
C23 C24 H24C 109.5 . . ?
H24A C24 H24C 109.5 . . ?
H24B C24 H24C 109.5 . . ?
C26 C25 O1 121.1(3) . . ?
C26 C25 Si1 122.6(3) . . ?
O1 C25 Si1 116.3(3) . . ?
C25 C26 H26A 120.0 . . ?
C25 C26 H26B 120.0 . . ?
H26A C26 H26B 120.0 . . ?
Si1 C27 H27A 109.5 . . ?
Si1 C27 H27B 109.5 . . ?
H27A C27 H27B 109.5 . . ?
Si1 C27 H27C 109.5 . . ?
H27A C27 H27C 109.5 . . ?
H27B C27 H27C 109.5 . . ?
Si1 C28 H28A 109.5 . . ?
Si1 C28 H28B 109.5 . . ?
H28A C28 H28B 109.5 . . ?
Si1 C28 H28C 109.5 . . ?
H28A C28 H28C 109.5 . . ?
H28B C28 H28C 109.5 . . ?
Si1 C29 H29A 109.5 . . ?
Si1 C29 H29B 109.5 . . ?
H29A C29 H29B 109.5 . . ?
Si1 C29 H29C 109.5 . . ?
H29A C29 H29C 109.5 . . ?
H29B C29 H29C 109.5 . . ?
C31 C30 H30A 109.5 . . ?
C31 C30 H30B 109.5 . . ?
H30A C30 H30B 109.5 . . ?
C31 C30 H30C 109.5 . . ?
H30A C30 H30C 109.5 . . ?
H30B C30 H30C 109.5 . . ?
N7 C31 C30 107.8(4) . . ?
N7 C31 C32 110.3(4) . . ?
C30 C31 C32 110.4(5) . . ?
N7 C31 H31 109.5 . . ?
C30 C31 H31 109.5 . . ?
C32 C31 H31 109.5 . . ?
C31 C32 H32A 109.5 . . ?
C31 C32 H32B 109.5 . . ?
H32A C32 H32B 109.5 . . ?
C31 C32 H32C 109.5 . . ?
H32A C32 H32C 109.5 . . ?
H32B C32 H32C 109.5 . . ?
N8 C33 N7 114.2(3) . . ?
N8 C33 C34 123.3(4) . . ?
N7 C33 C34 122.4(3) . . ?
N8 C33 Th2 58.56(19) . . ?
N7 C33 Th2 56.1(2) . . ?
C34 C33 Th2 172.5(3) . . ?
C33 C34 H34A 109.5 . . ?
C33 C34 H34B 109.5 . . ?
H34A C34 H34B 109.5 . . ?
C33 C34 H34C 109.5 . . ?
H34A C34 H34C 109.5 . . ?
H34B C34 H34C 109.5 . . ?
C36 C35 H35A 109.5 . . ?
C36 C35 H35B 109.5 . . ?
H35A C35 H35B 109.5 . . ?
C36 C35 H35C 109.5 . . ?
H35A C35 H35C 109.5 . . ?
H35B C35 H35C 109.5 . . ?
N8 C36 C37 108.8(3) . . ?
N8 C36 C35 112.6(3) . . ?
C37 C36 C35 109.4(3) . . ?
N8 C36 H36 108.7 . . ?
C37 C36 H36 108.7 . . ?
C35 C36 H36 108.7 . . ?
C36 C37 H37A 109.5 . . ?
C36 C37 H37B 109.5 . . ?
H37A C37 H37B 109.5 . . ?
C36 C37 H37C 109.5 . . ?
H37A C37 H37C 109.5 . . ?
H37B C37 H37C 109.5 . . ?
C39 C38 H38A 109.5 . . ?
C39 C38 H38B 109.5 . . ?
H38A C38 H38B 109.5 . . ?
C39 C38 H38C 109.5 . . ?
H38A C38 H38C 109.5 . . ?
H38B C38 H38C 109.5 . . ?
N9 C39 C40 111.3(3) . . ?
N9 C39 C38 109.6(3) . . ?
C40 C39 C38 110.7(3) . . ?
N9 C39 H39 108.4 . . ?
C40 C39 H39 108.4 . . ?
C38 C39 H39 108.4 . . ?
C39 C40 H40A 109.5 . . ?
C39 C40 H40B 109.5 . . ?
H40A C40 H40B 109.5 . . ?
C39 C40 H40C 109.5 . . ?
H40A C40 H40C 109.5 . . ?
H40B C40 H40C 109.5 . . ?
N9 C41 N10 114.6(3) . . ?
N9 C41 C42 122.3(3) . . ?
N10 C41 C42 123.1(3) . . ?
N9 C41 Th2 58.38(17) . . ?
N10 C41 Th2 56.41(16) . . ?
C42 C41 Th2 177.4(2) . . ?
C41 C42 H42A 109.5 . . ?
C41 C42 H42B 109.5 . . ?
H42A C42 H42B 109.5 . . ?
C41 C42 H42C 109.5 . . ?
H42A C42 H42C 109.5 . . ?
H42B C42 H42C 109.5 . . ?
C44 C43 H43A 109.5 . . ?
C44 C43 H43B 109.5 . . ?
H43A C43 H43B 109.5 . . ?
C44 C43 H43C 109.5 . . ?
H43A C43 H43C 109.5 . . ?
H43B C43 H43C 109.5 . . ?
N10 C44 C45 109.4(3) . . ?
N10 C44 C43 110.9(3) . . ?
C45 C44 C43 110.9(3) . . ?
N10 C44 H44 108.5 . . ?
C45 C44 H44 108.5 . . ?
C43 C44 H44 108.5 . . ?
C44 C45 H45A 109.5 . . ?
C44 C45 H45B 109.5 . . ?
H45A C45 H45B 109.5 . . ?
C44 C45 H45C 109.5 . . ?
H45A C45 H45C 109.5 . . ?
H45B C45 H45C 109.5 . . ?
C47 C46 H46A 109.5 . . ?
C47 C46 H46B 109.5 . . ?
H46A C46 H46B 109.5 . . ?
C47 C46 H46C 109.5 . . ?
H46A C46 H46C 109.5 . . ?
H46B C46 H46C 109.5 . . ?
N11 C47 C46 111.0(3) . . ?
N11 C47 C48 110.7(3) . . ?
C46 C47 C48 109.2(3) . . ?
N11 C47 H47 108.6 . . ?
C46 C47 H47 108.6 . . ?
C48 C47 H47 108.6 . . ?
C47 C48 H48A 109.5 . . ?
C47 C48 H48B 109.5 . . ?
H48A C48 H48B 109.5 . . ?
C47 C48 H48C 109.5 . . ?
H48A C48 H48C 109.5 . . ?
H48B C48 H48C 109.5 . . ?
N12 C49 N11 113.6(3) . . ?
N12 C49 C50 123.7(3) . . ?
N11 C49 C50 122.7(3) . . ?
N12 C49 Th2 57.20(18) . . ?
N11 C49 Th2 59.59(18) . . ?
C50 C49 Th2 161.3(3) . . ?
C49 C50 H50A 109.5 . . ?
C49 C50 H50B 109.5 . . ?
H50A C50 H50B 109.5 . . ?
C49 C50 H50C 109.5 . . ?
H50A C50 H50C 109.5 . . ?
H50B C50 H50C 109.5 . . ?
C52 C51 H51A 109.5 . . ?
C52 C51 H51B 109.5 . . ?
H51A C51 H51B 109.5 . . ?
C52 C51 H51C 109.5 . . ?
H51A C51 H51C 109.5 . . ?
H51B C51 H51C 109.5 . . ?
N12 C52 C53 108.2(3) . . ?
N12 C52 C51 111.5(3) . . ?
C53 C52 C51 110.3(3) . . ?
N12 C52 H52 108.9 . . ?
C53 C52 H52 108.9 . . ?
C51 C52 H52 108.9 . . ?
C52 C53 H53A 109.5 . . ?
C52 C53 H53B 109.5 . . ?
H53A C53 H53B 109.5 . . ?
C52 C53 H53C 109.5 . . ?
H53A C53 H53C 109.5 . . ?
H53B C53 H53C 109.5 . . ?
C4 N1 C2 124.8(3) . . ?
C4 N1 Th1 97.2(2) . . ?
C2 N1 Th1 136.5(2) . . ?
C4 N2 C7 121.1(3) . . ?
C4 N2 Th1 94.5(2) . . ?
C7 N2 Th1 144.3(2) . . ?
C12 N3 C10 121.0(3) . . ?
C12 N3 Th1 93.8(2) . . ?
C10 N3 Th1 145.0(2) . . ?
C12 N4 C15 124.3(3) . . ?
C12 N4 Th1 98.3(2) . . ?
C15 N4 Th1 135.6(2) . . ?
C20 N5 C18 119.8(3) . . ?
C20 N5 Th1 94.1(2) . . ?
C18 N5 Th1 144.3(2) . . ?
C20 N6 C23 121.3(3) . . ?
C20 N6 Th1 96.8(2) . . ?
C23 N6 Th1 140.9(2) . . ?
C33 N7 C31 122.0(4) . . ?
C33 N7 Th2 97.1(2) . . ?
C31 N7 Th2 139.1(3) . . ?
C33 N8 C36 122.2(3) . . ?
C33 N8 Th2 95.0(2) . . ?
C36 N8 Th2 142.4(2) . . ?
C41 N9 C39 120.1(3) . . ?
C41 N9 Th2 95.0(2) . . ?
C39 N9 Th2 144.4(2) . . ?
C41 N10 C44 121.7(3) . . ?
C41 N10 Th2 96.9(2) . . ?
C44 N10 Th2 141.4(2) . . ?
C49 N11 C47 119.5(3) . . ?
C49 N11 Th2 93.2(2) . . ?
C47 N11 Th2 145.8(2) . . ?
C49 N12 C52 122.9(3) . . ?
C49 N12 Th2 95.8(2) . . ?
C52 N12 Th2 136.6(2) . . ?
C25 O1 Th1 151.8(2) . . ?
C54A O2A Th2 156.6(6) . . ?
C55A C54A O2A 122.4(6) . . ?
C55A C54A Si2 119.6(5) . . ?
O2A C54A Si2 117.8(5) . . ?
C54A C55A H55A 120.0 . . ?
C54A C55A H55B 120.0 . . ?
H55A C55A H55B 120.0 . . ?
Si2 C56B H56A 109.5 . . ?
Si2 C56B H56B 109.5 . . ?
H56A C56B H56B 109.5 . . ?
Si2 C56B H56C 109.5 . . ?
H56A C56B H56C 109.5 . . ?
H56B C56B H56C 109.5 . . ?
Si2 C57A H57A 109.5 . . ?
Si2 C57A H57B 109.5 . . ?
H57A C57A H57B 109.5 . . ?
Si2 C57A H57C 109.5 . . ?
H57A C57A H57C 109.5 . . ?
H57B C57A H57C 109.5 . . ?
Si2 C58A H58A 109.5 . . ?
Si2 C58A H58B 109.5 . . ?
H58A C58A H58B 109.5 . . ?
Si2 C58A H58C 109.5 . . ?
H58A C58A H58C 109.5 . . ?
H58B C58A H58C 109.5 . . ?
C54B O2B Th2 169.5(7) . . ?
C55B C54B O2B 123.0(12) . . ?
C55B C54B Si2 109.7(8) . . ?
O2B C54B Si2 127.2(9) . . ?
C54B C55B H55C 120.0 . . ?
C54B C55B H55D 120.0 . . ?
H55C C55B H55D 120.0 . . ?
Si2 C56A H56D 109.5 . . ?
Si2 C56A H56E 109.5 . . ?
H56D C56A H56E 109.5 . . ?
Si2 C56A H56F 109.5 . . ?
H56D C56A H56F 109.5 . . ?
H56E C56A H56F 109.5 . . ?
Si2 C57B H57D 109.5 . . ?
Si2 C57B H57E 109.5 . . ?
H57D C57B H57E 109.5 . . ?
Si2 C57B H57F 109.5 . . ?
H57D C57B H57F 109.5 . . ?
H57E C57B H57F 109.5 . . ?
Si2 C58B H58D 109.5 . . ?
Si2 C58B H58E 109.5 . . ?
H58D C58B H58E 109.5 . . ?
Si2 C58B H58F 109.5 . . ?
H58D C58B H58F 109.5 . . ?
H58E C58B H58F 109.5 . . ?
C29 Si1 C28 108.5(2) . . ?
C29 Si1 C27 109.8(2) . . ?
C28 Si1 C27 109.1(2) . . ?
C29 Si1 C25 110.60(18) . . ?
C28 Si1 C25 109.76(17) . . ?
C27 Si1 C25 109.1(2) . . ?
C57B Si2 C54B 125.8(7) . . ?
C54A Si2 C57A 117.5(3) . . ?
C54A Si2 C56B 112.4(3) . . ?
C57A Si2 C56B 108.3(3) . . ?
C57B Si2 C56A 113.3(6) . . ?
C54B Si2 C56A 113.0(5) . . ?
C54A Si2 C58A 108.3(3) . . ?
C57A Si2 C58A 105.1(5) . . ?
C56B Si2 C58A 104.1(4) . . ?
C57B Si2 C58B 101.4(8) . . ?
C54B Si2 C58B 100.5(5) . . ?
C56A Si2 C58B 95.9(6) . . ?
O1 Th1 N1 82.79(9) . . ?
O1 Th1 N4 92.61(9) . . ?
N1 Th1 N4 115.03(10) . . ?
O1 Th1 N6 85.32(9) . . ?
N1 Th1 N6 133.07(9) . . ?
N4 Th1 N6 110.72(9) . . ?
O1 Th1 N2 110.75(9) . . ?
N1 Th1 N2 53.54(10) . . ?
N4 Th1 N2 150.37(9) . . ?
N6 Th1 N2 89.81(9) . . ?
O1 Th1 N5 132.34(9) . . ?
N1 Th1 N5 141.27(9) . . ?
N4 Th1 N5 83.49(9) . . ?
N6 Th1 N5 53.04(9) . . ?
N2 Th1 N5 93.09(9) . . ?
O1 Th1 N3 128.89(9) . . ?
N1 Th1 N3 81.26(10) . . ?
N4 Th1 N3 52.86(9) . . ?
N6 Th1 N3 137.87(9) . . ?
N2 Th1 N3 97.56(9) . . ?
N5 Th1 N3 85.07(9) . . ?
O1 Th1 C4 98.96(9) . . ?
N1 Th1 C4 26.58(10) . . ?
N4 Th1 C4 134.73(10) . . ?
N6 Th1 C4 113.74(10) . . ?
N2 Th1 C4 27.10(10) . . ?
N5 Th1 C4 117.22(10) . . ?
N3 Th1 C4 87.31(9) . . ?
O1 Th1 C20 107.80(9) . . ?
N1 Th1 C20 148.15(9) . . ?
N4 Th1 C20 94.84(9) . . ?
N6 Th1 C20 26.73(9) . . ?
N2 Th1 C20 94.99(9) . . ?
N5 Th1 C20 26.70(9) . . ?
N3 Th1 C20 111.14(10) . . ?
C4 Th1 C20 122.09(10) . . ?
O1 Th1 C12 113.70(9) . . ?
N1 Th1 C12 100.52(10) . . ?
N4 Th1 C12 26.47(9) . . ?
N6 Th1 C12 125.71(9) . . ?
N2 Th1 C12 123.90(9) . . ?
N5 Th1 C12 81.26(9) . . ?
N3 Th1 C12 26.58(9) . . ?
C4 Th1 C12 112.54(10) . . ?
C20 Th1 C12 102.14(10) . . ?
O2B Th2 N12 92.1(3) . . ?
O2A Th2 N12 78.06(18) . . ?
O2B Th2 N7 80.9(4) . . ?
O2A Th2 N7 102.6(3) . . ?
N12 Th2 N7 119.39(10) . . ?
O2B Th2 N10 86.62(18) . . ?
O2A Th2 N10 83.02(12) . . ?
N12 Th2 N10 130.03(9) . . ?
N7 Th2 N10 109.69(10) . . ?
O2B Th2 N11 123.0(4) . . ?
O2A Th2 N11 101.0(2) . . ?
N12 Th2 N11 53.23(9) . . ?
N7 Th2 N11 152.72(10) . . ?
N10 Th2 N11 86.57(9) . . ?
O2B Th2 N9 128.7(2) . . ?
O2A Th2 N9 134.76(12) . . ?
N12 Th2 N9 137.11(10) . . ?
N7 Th2 N9 84.30(11) . . ?
N10 Th2 N9 53.28(9) . . ?
N11 Th2 N9 88.77(9) . . ?
O2B Th2 N8 121.1(3) . . ?
O2A Th2 N8 134.48(16) . . ?
N12 Th2 N8 83.23(9) . . ?
N7 Th2 N8 53.05(10) . . ?
N10 Th2 N8 138.12(9) . . ?
N11 Th2 N8 100.17(9) . . ?
N9 Th2 N8 85.34(9) . . ?
O2B Th2 C49 104.5(4) . . ?
O2A Th2 C49 84.5(2) . . ?
N12 Th2 C49 27.00(10) . . ?
N7 Th2 C49 144.12(10) . . ?
N10 Th2 C49 106.05(9) . . ?
N11 Th2 C49 27.25(9) . . ?
N9 Th2 C49 115.63(10) . . ?
N8 Th2 C49 96.98(9) . . ?
O2B Th2 C41 107.62(18) . . ?
O2A Th2 C41 108.71(12) . . ?
N12 Th2 C41 141.75(9) . . ?
N7 Th2 C41 96.37(10) . . ?
N10 Th2 C41 26.70(9) . . ?
N11 Th2 C41 88.83(9) . . ?
N9 Th2 C41 26.65(9) . . ?
N8 Th2 C41 111.56(9) . . ?
C49 Th2 C41 114.79(10) . . ?
O2B Th2 C33 103.0(4) . . ?
O2A Th2 C33 122.6(2) . . ?
N12 Th2 C33 103.36(9) . . ?
N7 Th2 C33 26.79(10) . . ?
N10 Th2 C33 125.60(10) . . ?
N11 Th2 C33 126.07(10) . . ?
N9 Th2 C33 82.16(10) . . ?
N8 Th2 C33 26.40(9) . . ?
C49 Th2 C33 122.06(10) . . ?
C41 Th2 C33 103.60(10) . . ?

_refine_diff_density_max         3.302
_refine_diff_density_min         -2.439
_refine_diff_density_rms         0.105

_shelx_res_file                  
;
 
    shelx.res created by SHELXL-2014/7
 
TITL shelxt_a.res in P-1
CELL  0.71073  12.98600  16.99190  17.33680  103.8425   97.5925   93.8711
ZERR     2.00   0.00370   0.00480   0.00430    0.0103    0.0103    0.0116
LATT   1
SFAC  C    H    N    O    SI   TH
UNIT  116 248 24 4 4 4
MERG   2
ISOR 0.0035 C30 C32
FMAP   2
PLAN   20
SIZE     0.150   0.240   0.290
ACTA    53.00
BOND   $H
LIST   4
WPDB  -2
L.S.  10
TEMP  -173.00
WGHT    0.015700    8.246599
FVAR       0.07171   0.63127   0.60614   0.63344   0.63870   0.62984
C1    1    0.700414    0.673801    0.572892    11.00000    0.03549    0.05282 =
         0.05122   -0.00024   -0.01200   -0.00743
AFIX 137
H1A   2    0.681803    0.721811    0.610359    11.00000   -1.50000
H1B   2    0.646528    0.628230    0.565317    11.00000   -1.50000
H1C   2    0.705573    0.686186    0.521071    11.00000   -1.50000
AFIX   0
C2    1    0.805129    0.650746    0.606993    11.00000    0.02877    0.02628 =
         0.03621   -0.00484   -0.00155   -0.00441
AFIX  13
H2    2    0.821509    0.599761    0.570136    11.00000   -1.20000
AFIX   0
C3    1    0.799418    0.635610    0.689341    11.00000    0.03351    0.03171 =
         0.04214    0.00284    0.00821   -0.00547
AFIX 137
H3A   2    0.866374    0.619499    0.710407    11.00000   -1.50000
H3B   2    0.743854    0.591990    0.684701    11.00000   -1.50000
H3C   2    0.784345    0.685584    0.726002    11.00000   -1.50000
AFIX   0
C4    1    0.932966    0.732894    0.556711    11.00000    0.03688    0.02665 =
         0.02176    0.00401   -0.00111    0.01267
C5    1    0.894683    0.690434    0.469759    11.00000    0.06912    0.03750 =
         0.02283    0.00021    0.00082    0.00298
AFIX 137
H5A   2    0.861079    0.635984    0.466078    11.00000   -1.50000
H5B   2    0.953928    0.685588    0.439884    11.00000   -1.50000
H5C   2    0.844157    0.722134    0.446797    11.00000   -1.50000
AFIX   0
C6    1    0.999333    0.879424    0.486085    11.00000    0.06002    0.04095 =
         0.02667    0.01661    0.00601    0.01364
AFIX 137
H6A   2    0.933905    0.849135    0.455389    11.00000   -1.50000
H6B   2    1.037990    0.902572    0.450434    11.00000   -1.50000
H6C   2    0.983756    0.923467    0.529584    11.00000   -1.50000
AFIX   0
C7    1    1.065377    0.821872    0.521719    11.00000    0.04818    0.03250 =
         0.02222    0.01241    0.01503    0.01331
AFIX  13
H7    2    1.075798    0.774844    0.477183    11.00000   -1.20000
AFIX   0
C8    1    1.170978    0.865762    0.562051    11.00000    0.04530    0.05269 =
         0.03508    0.02326    0.01876    0.00878
AFIX 137
H8A   2    1.161795    0.912132    0.605774    11.00000   -1.50000
H8B   2    1.206318    0.885392    0.522625    11.00000   -1.50000
H8C   2    1.213290    0.828218    0.583905    11.00000   -1.50000
AFIX   0
C9    1    1.117149    0.593384    0.587555    11.00000    0.05308    0.03384 =
         0.03202   -0.00272    0.01161    0.01427
AFIX 137
H9A   2    1.048378    0.602906    0.562717    11.00000   -1.50000
H9B   2    1.140554    0.544959    0.553924    11.00000   -1.50000
H9C   2    1.167263    0.640787    0.592601    11.00000   -1.50000
AFIX   0
C10   1    1.109813    0.580248    0.670110    11.00000    0.03921    0.02520 =
         0.03494    0.00254    0.01354    0.01258
AFIX  13
H10   2    1.179522    0.567682    0.693499    11.00000   -1.20000
AFIX   0
C11   1    1.029452    0.508358    0.663864    11.00000    0.07404    0.02354 =
         0.07455   -0.00767    0.03838    0.00114
AFIX 137
H11A  2    1.025189    0.500734    0.717667    11.00000   -1.50000
H11B  2    1.050535    0.458905    0.630193    11.00000   -1.50000
H11C  2    0.961012    0.519256    0.639720    11.00000   -1.50000
AFIX   0
C12   1    1.097548    0.666989    0.801728    11.00000    0.02133    0.02338 =
         0.02962    0.01040    0.00743    0.00468
C13   1    1.151109    0.610452    0.845877    11.00000    0.04162    0.03660 =
         0.04251    0.02129    0.01301    0.01791
AFIX 137
H13A  2    1.098340    0.575196    0.860765    11.00000   -1.50000
H13B  2    1.196232    0.642750    0.894526    11.00000   -1.50000
H13C  2    1.193411    0.576830    0.810905    11.00000   -1.50000
AFIX   0
C14   1    0.986342    0.726906    0.962283    11.00000    0.03681    0.04022 =
         0.02904    0.01315    0.01221    0.00347
AFIX 137
H14A  2    0.919993    0.743959    0.941263    11.00000   -1.50000
H14B  2    0.998771    0.745877    1.021052    11.00000   -1.50000
H14C  2    0.983296    0.667329    0.946528    11.00000   -1.50000
AFIX   0
C15   1    1.074898    0.763521    0.928096    11.00000    0.02327    0.03163 =
         0.01844    0.00963    0.00604    0.00846
AFIX  13
H15   2    1.142567    0.747807    0.951708    11.00000   -1.20000
AFIX   0
C16   1    1.078985    0.855898    0.948933    11.00000    0.03130    0.03232 =
         0.01779    0.00552    0.00259    0.00432
AFIX 137
H16A  2    1.141125    0.878625    0.932051    11.00000   -1.50000
H16B  2    1.082189    0.876665    1.007118    11.00000   -1.50000
H16C  2    1.016275    0.871974    0.921067    11.00000   -1.50000
AFIX   0
C17   1    1.335099    0.746622    0.714973    11.00000    0.02948    0.04505 =
         0.06216    0.01429    0.00887    0.01651
AFIX 137
H17A  2    1.285848    0.701609    0.718139    11.00000   -1.50000
H17B  2    1.406717    0.732648    0.725514    11.00000   -1.50000
H17C  2    1.322128    0.756197    0.661148    11.00000   -1.50000
AFIX   0
C18   1    1.320673    0.822484    0.776561    11.00000    0.01583    0.03355 =
         0.03949    0.01251    0.00383    0.00363
AFIX  13
H18   2    1.372486    0.867324    0.773112    11.00000   -1.20000
AFIX   0
C19   1    1.341612    0.809278    0.860831    11.00000    0.02650    0.05711 =
         0.05108    0.02525   -0.00146    0.01107
AFIX 137
H19A  2    1.334136    0.859668    0.900372    11.00000   -1.50000
H19B  2    1.412727    0.794146    0.870907    11.00000   -1.50000
H19C  2    1.291448    0.765522    0.865446    11.00000   -1.50000
AFIX   0
C20   1    1.199202    0.924832    0.780766    11.00000    0.02230    0.02652 =
         0.01616    0.00608    0.00563    0.00073
C21   1    1.283044    0.991935    0.824428    11.00000    0.02523    0.03089 =
         0.03874    0.00389    0.00142   -0.00149
AFIX 137
H21A  2    1.344089    0.968274    0.845506    11.00000   -1.50000
H21B  2    1.256641    1.027862    0.869022    11.00000   -1.50000
H21C  2    1.303056    1.023413    0.787219    11.00000   -1.50000
AFIX   0
C22   1    1.013056    1.041476    0.849348    11.00000    0.05043    0.03465 =
         0.03289    0.00625    0.01583    0.01892
AFIX 137
H22A  2    0.949288    1.003836    0.838672    11.00000   -1.50000
H22B  2    0.994658    1.097624    0.858886    11.00000   -1.50000
H22C  2    1.058054    1.034883    0.896938    11.00000   -1.50000
AFIX   0
C23   1    1.070699    1.022997    0.777308    11.00000    0.02426    0.02059 =
         0.02932    0.00305    0.00375    0.00047
AFIX  13
H23   2    1.135252    1.062007    0.788575    11.00000   -1.20000
AFIX   0
C24   1    1.001679    1.033479    0.702918    11.00000    0.05900    0.03426 =
         0.03336    0.01162    0.00700    0.02063
AFIX 137
H24A  2    1.039600    1.021895    0.656868    11.00000   -1.50000
H24B  2    0.983114    1.089584    0.712494    11.00000   -1.50000
H24C  2    0.937959    0.995696    0.691574    11.00000   -1.50000
AFIX   0
C25   1    0.786179    0.872616    0.761125    11.00000    0.01848    0.01798 =
         0.03643    0.00281    0.00016    0.00175
C26   1    0.749149    0.891030    0.692537    11.00000    0.02881    0.03731 =
         0.04526    0.01456   -0.00468    0.00654
AFIX  93
H26A  2    0.790739    0.886767    0.650855    11.00000   -1.20000
H26B  2    0.681268    0.908367    0.685521    11.00000   -1.20000
AFIX   0
C27   1    0.587620    0.927763    0.824120    11.00000    0.02477    0.03789 =
         0.09916    0.00293    0.01672    0.00654
AFIX 137
H27A  2    0.548096    0.932728    0.869156    11.00000   -1.50000
H27B  2    0.544211    0.895098    0.774793    11.00000   -1.50000
H27C  2    0.607570    0.982107    0.817409    11.00000   -1.50000
AFIX   0
C28   1    0.668801    0.771614    0.852359    11.00000    0.03727    0.03420 =
         0.05228    0.00818    0.02085    0.00146
AFIX 137
H28A  2    0.731426    0.743729    0.860678    11.00000   -1.50000
H28B  2    0.624209    0.741513    0.802495    11.00000   -1.50000
H28C  2    0.630304    0.774243    0.897717    11.00000   -1.50000
AFIX   0
C29   1    0.785456    0.934171    0.942276    11.00000    0.04018    0.05327 =
         0.03856   -0.00900    0.01711   -0.00398
AFIX 137
H29A  2    0.742073    0.938386    0.984961    11.00000   -1.50000
H29B  2    0.809334    0.988921    0.938592    11.00000   -1.50000
H29C  2    0.846046    0.905460    0.954647    11.00000   -1.50000
AFIX   0
C30   1    0.588768    0.913535    0.322691    11.00000    0.08612    0.07141 =
         0.07447    0.04842   -0.02626   -0.04627
AFIX 137
H30A  2    0.630025    0.875778    0.290733    11.00000   -1.50000
H30B  2    0.624849    0.968752    0.336673    11.00000   -1.50000
H30C  2    0.519960    0.912802    0.291374    11.00000   -1.50000
AFIX   0
C31   1    0.575500    0.887519    0.399361    11.00000    0.07837    0.06471 =
         0.06245    0.03854   -0.03645   -0.04904
AFIX  13
H31   2    0.534382    0.926568    0.432385    11.00000   -1.20000
AFIX   0
C32   1    0.683306    0.886079    0.448745    11.00000    0.07768    0.10607 =
         0.09104    0.05484   -0.03822   -0.05484
AFIX 137
H32A  2    0.673595    0.868124    0.497209    11.00000   -1.50000
H32B  2    0.720708    0.940896    0.464162    11.00000   -1.50000
H32C  2    0.723934    0.848307    0.416161    11.00000   -1.50000
AFIX   0
C33   1    0.462533    0.778066    0.425675    11.00000    0.03194    0.02843 =
         0.03367    0.01352   -0.01260   -0.00090
C34   1    0.460006    0.825964    0.510707    11.00000    0.05942    0.03146 =
         0.03772    0.00604   -0.01514   -0.00126
AFIX 137
H34A  2    0.396561    0.807391    0.528976    11.00000   -1.50000
H34B  2    0.460305    0.884037    0.512369    11.00000   -1.50000
H34C  2    0.521514    0.817558    0.545977    11.00000   -1.50000
AFIX   0
C35   1    0.413278    0.630021    0.499596    11.00000    0.03304    0.03944 =
         0.02687    0.01672    0.00285    0.00559
AFIX 137
H35A  2    0.458670    0.592713    0.471833    11.00000   -1.50000
H35B  2    0.367933    0.600534    0.526521    11.00000   -1.50000
H35C  2    0.456236    0.674882    0.539584    11.00000   -1.50000
AFIX   0
C36   1    0.346356    0.664152    0.438669    11.00000    0.02537    0.02608 =
         0.02246    0.00893    0.00643    0.00582
AFIX  13
H36   2    0.302555    0.703778    0.468014    11.00000   -1.20000
AFIX   0
C37   1    0.274726    0.595347    0.380157    11.00000    0.02863    0.02857 =
         0.03002    0.01075    0.00664   -0.00099
AFIX 137
H37A  2    0.229039    0.617603    0.342801    11.00000   -1.50000
H37B  2    0.232112    0.567137    0.409926    11.00000   -1.50000
H37C  2    0.316716    0.556815    0.349913    11.00000   -1.50000
AFIX   0
C38   1    0.162153    0.769909    0.320125    11.00000    0.03329    0.04471 =
         0.03368    0.01634    0.01334    0.01505
AFIX 137
H38A  2    0.131527    0.722033    0.277303    11.00000   -1.50000
H38B  2    0.106427    0.796811    0.345612    11.00000   -1.50000
H38C  2    0.209774    0.752836    0.360367    11.00000   -1.50000
AFIX   0
C39   1    0.222081    0.828778    0.284679    11.00000    0.03069    0.03879 =
         0.02297    0.01142    0.00724    0.01799
AFIX  13
H39   2    0.171885    0.847039    0.245229    11.00000   -1.20000
AFIX   0
C40   1    0.271501    0.903020    0.349606    11.00000    0.05064    0.03841 =
         0.03680    0.01358    0.00975    0.01504
AFIX 137
H40A  2    0.323350    0.886529    0.387512    11.00000   -1.50000
H40B  2    0.217407    0.928678    0.378269    11.00000   -1.50000
H40C  2    0.305747    0.941925    0.325078    11.00000   -1.50000
AFIX   0
C41   1    0.320040    0.802814    0.173068    11.00000    0.01796    0.02208 =
         0.02449    0.00837    0.00117    0.00438
C42   1    0.258355    0.859089    0.133761    11.00000    0.03011    0.03181 =
         0.02523    0.01257    0.00471    0.01210
AFIX 137
H42A  2    0.188193    0.832171    0.110491    11.00000   -1.50000
H42B  2    0.293924    0.872104    0.091223    11.00000   -1.50000
H42C  2    0.253012    0.909423    0.174122    11.00000   -1.50000
AFIX   0
C43   1    0.505684    0.840172    0.073306    11.00000    0.04389    0.03095 =
         0.04543    0.00912    0.02151   -0.00047
AFIX 137
H43A  2    0.478997    0.891254    0.098173    11.00000   -1.50000
H43B  2    0.523569    0.842619    0.020695    11.00000   -1.50000
H43C  2    0.568139    0.832207    0.107871    11.00000   -1.50000
AFIX   0
C44   1    0.422200    0.769274    0.062690    11.00000    0.02217    0.02962 =
         0.02821    0.01168    0.00901    0.00834
AFIX  13
H44   2    0.358080    0.779357    0.029137    11.00000   -1.20000
AFIX   0
C45   1    0.458858    0.689391    0.019991    11.00000    0.03085    0.03134 =
         0.04109    0.00592    0.00908    0.00981
AFIX 137
H45A  2    0.521624    0.678584    0.052288    11.00000   -1.50000
H45B  2    0.474967    0.693236   -0.032720    11.00000   -1.50000
H45C  2    0.403585    0.644919    0.012914    11.00000   -1.50000
AFIX   0
C46   1    0.187669    0.617492    0.083402    11.00000    0.02237    0.04322 =
         0.03688    0.02027   -0.00306   -0.00016
AFIX 137
H46A  2    0.174025    0.660842    0.128338    11.00000   -1.50000
H46B  2    0.122625    0.597234    0.046076    11.00000   -1.50000
H46C  2    0.239229    0.639102    0.055243    11.00000   -1.50000
AFIX   0
C47   1    0.229749    0.548155    0.115274    11.00000    0.02599    0.03256 =
         0.02344    0.00740   -0.00130    0.00227
AFIX  13
H47   2    0.246955    0.505768    0.069213    11.00000   -1.20000
AFIX   0
C48   1    0.145811    0.510174    0.152724    11.00000    0.03875    0.03821 =
         0.04045    0.01725   -0.00739   -0.01034
AFIX 137
H48A  2    0.172732    0.465568    0.173548    11.00000   -1.50000
H48B  2    0.084216    0.488916    0.111892    11.00000   -1.50000
H48C  2    0.126465    0.551596    0.196834    11.00000   -1.50000
AFIX   0
C49   1    0.392344    0.523990    0.187436    11.00000    0.03298    0.03179 =
         0.02055    0.00996    0.00799    0.01078
C50   1    0.385900    0.438797    0.134795    11.00000    0.05306    0.03917 =
         0.03136    0.00390    0.00161    0.02149
AFIX 137
H50A  2    0.448995    0.413718    0.149329    11.00000   -1.50000
H50B  2    0.380081    0.440778    0.078368    11.00000   -1.50000
H50C  2    0.324428    0.406442    0.142421    11.00000   -1.50000
AFIX   0
C51   1    0.510040    0.446098    0.317344    11.00000    0.04309    0.03572 =
         0.03009    0.01433    0.00389    0.01649
AFIX 137
H51A  2    0.483200    0.474560    0.365558    11.00000   -1.50000
H51B  2    0.567096    0.415334    0.332753    11.00000   -1.50000
H51C  2    0.453829    0.408546    0.280983    11.00000   -1.50000
AFIX   0
C52   1    0.550405    0.507977    0.275012    11.00000    0.03438    0.03188 =
         0.02619    0.01084    0.00791    0.02009
AFIX  13
H52   2    0.578788    0.478517    0.226469    11.00000   -1.20000
AFIX   0
C53   1    0.636973    0.567246    0.330686    11.00000    0.03173    0.04134 =
         0.03301    0.01661    0.00440    0.01418
AFIX 137
H53A  2    0.667055    0.603245    0.301112    11.00000   -1.50000
H53B  2    0.691411    0.536811    0.350883    11.00000   -1.50000
H53C  2    0.608334    0.599940    0.376001    11.00000   -1.50000
AFIX   0
N1    3    0.890347    0.715054    0.616537    11.00000    0.02573    0.02552 =
         0.02088   -0.00033   -0.00280   -0.00045
N2    3    1.014444    0.790507    0.580359    11.00000    0.03430    0.02786 =
         0.01795    0.00689    0.00584    0.00662
N3    3    1.083208    0.655133    0.722307    11.00000    0.02701    0.01848 =
         0.02674    0.00312    0.00625    0.00726
N4    3    1.062275    0.734906    0.840931    11.00000    0.02182    0.02243 =
         0.01765    0.00792    0.00397    0.00445
N5    3    1.215548    0.846704    0.759208    11.00000    0.01570    0.02740 =
         0.02583    0.00943    0.00287    0.00353
N6    3    1.100563    0.939699    0.761266    11.00000    0.01971    0.02191 =
         0.02236    0.00526    0.00222    0.00118
N7    3    0.518310    0.806197    0.376028    11.00000    0.03584    0.04427 =
         0.04370    0.02818   -0.01832   -0.01739
N8    3    0.409167    0.706059    0.393079    11.00000    0.02394    0.02385 =
         0.02322    0.00953   -0.00066    0.00106
N9    3    0.300847    0.787101    0.241715    11.00000    0.02128    0.02934 =
         0.02403    0.01249    0.00508    0.00870
N10   3    0.395352    0.762698    0.140581    11.00000    0.01776    0.02420 =
         0.02791    0.01221    0.00680    0.00681
N11   3    0.324596    0.576924    0.173826    11.00000    0.02533    0.02725 =
         0.02140    0.00912    0.00278    0.00596
N12   3    0.467327    0.554903    0.249807    11.00000    0.03141    0.02992 =
         0.02063    0.01080    0.00449    0.01380
O1    4    0.883030    0.847677    0.772599    11.00000    0.01449    0.02780 =
         0.02504    0.00457    0.00226    0.00498
PART    1
O2A   4    0.591179    0.676746    0.191323    31.00000    0.01566    0.02437 =
         0.01765    0.00325    0.00504    0.00290
C54A  1    0.658541    0.632108    0.149937    41.00000    0.02041    0.03290 =
         0.02147    0.01655    0.00655    0.00620
C55A  1    0.629961    0.557267    0.103204    51.00000    0.02666    0.02399 =
         0.02933    0.00636    0.00742    0.00332
AFIX  93
H55A  2    0.560343    0.533253    0.097887    51.00000   -1.20000
H55B  2    0.679201    0.527919    0.075201    51.00000   -1.20000
AFIX   0
C56B  1    0.780735    0.769289    0.106139    21.00000    0.02940    0.02770 =
         0.06016    0.01160    0.01472    0.00153
AFIX 137
H56A  2    0.748458    0.750802    0.049637    21.00000   -1.50000
H56B  2    0.852112    0.794013    0.109510    21.00000   -1.50000
H56C  2    0.739850    0.809658    0.135175    21.00000   -1.50000
AFIX   0
C57A  1    0.881685    0.614579    0.110121    21.00000    0.03290    0.03893 =
         0.07488    0.03207    0.02448    0.01557
AFIX 137
H57A  2    0.883873    0.567149    0.132983    21.00000   -1.50000
H57B  2    0.950620    0.645909    0.123240    21.00000   -1.50000
H57C  2    0.862330    0.596227    0.051600    21.00000   -1.50000
AFIX   0
C58A  1    0.845559    0.728031    0.266720    61.00000    0.03298    0.14488 =
         0.02844    0.00193   -0.00344   -0.01443
AFIX 137
H58A  2    0.795631    0.760930    0.294027    61.00000   -1.50000
H58B  2    0.909999    0.762668    0.269197    61.00000   -1.50000
H58C  2    0.861331    0.684456    0.293256    61.00000   -1.50000
AFIX   0
PART    2
O2B   4    0.610583    0.719735    0.229537   -31.00000    0.01645    0.03095 =
         0.02411    0.01055    0.00736    0.00371
C54B  1    0.715718    0.728950    0.228510   -41.00000    0.02071    0.03393 =
         0.02409    0.01704    0.00395    0.00142
C55B  1    0.781399    0.779204    0.286405   -51.00000    0.02960    0.06638 =
         0.03318   -0.00520   -0.00264   -0.00444
AFIX  93
H55C  2    0.756345    0.811179    0.331600   -51.00000   -1.20000
H55D  2    0.853900    0.783533    0.283033   -51.00000   -1.20000
AFIX   0
C56A  1    0.754950    0.714182    0.054005   -21.00000    0.02579    0.05292 =
         0.03727    0.01692    0.00972    0.00013
AFIX 137
H56D  2    0.786030    0.770355    0.062552   -21.00000   -1.50000
H56E  2    0.679222    0.711393    0.038268   -21.00000   -1.50000
H56F  2    0.784814    0.678358    0.011335   -21.00000   -1.50000
AFIX   0
C57B  1    0.903725    0.649340    0.167179   -21.00000    0.02394    0.10727 =
         0.04760    0.01878    0.00771    0.02412
AFIX 137
H57D  2    0.955939    0.696884    0.180915   -21.00000   -1.50000
H57E  2    0.916358    0.611326    0.117936   -21.00000   -1.50000
H57F  2    0.908869    0.622170    0.211235   -21.00000   -1.50000
AFIX   0
C58B  1    0.687856    0.562135    0.108782   -61.00000    0.04672    0.05168 =
         0.03633    0.00739    0.01628    0.01833
AFIX 137
H58D  2    0.709979    0.531209    0.059450   -61.00000   -1.50000
H58E  2    0.614382    0.571543    0.097505   -61.00000   -1.50000
H58F  2    0.696139    0.531189    0.149811   -61.00000   -1.50000
AFIX   0
PART    0
SI1   5    0.707742    0.876945    0.845102    11.00000    0.01854    0.02577 =
         0.04495   -0.00060    0.01065    0.00174
SI2   5    0.784178    0.679471    0.152574    11.00000    0.05287    0.07929 =
         0.05231    0.04231    0.03757    0.04271
TH1   6    1.022046    0.796210    0.726961    11.00000    0.01604    0.01806 =
         0.01552    0.00511    0.00236    0.00290
TH2   6    0.448523    0.698912    0.252244    11.00000    0.01625    0.02887 =
         0.03077    0.01954    0.00704    0.00729
HKLF    4
 
REM  shelxt_a.res in P-1
REM R1 =  0.0273 for   12934 Fo > 4sig(Fo)  and  0.0347 for all   15074 data
REM    783 parameters refined using     12 restraints
 
END
 
WGHT      0.0157      8.2464
 
REM Highest difference peak  3.302,  deepest hole -2.439,  1-sigma level  0.105
Q1    1   0.5044  0.7090  0.2926  11.00000  0.05    3.30
Q2    1   0.5964  0.8944  0.2014  11.00000  0.05    2.98
Q3    1   1.0782  0.8067  0.7692  11.00000  0.05    2.13
Q4    1   0.8740  0.5978  0.7748  11.00000  0.05    2.01
Q5    1   0.7474  0.6444  0.1286  11.00000  0.05    1.43
Q6    1   0.6442  0.9230  0.4728  11.00000  0.05    1.05
Q7    1   0.4593  0.7464  0.2734  11.00000  0.05    0.98
Q8    1   0.6990  0.8711  0.4333  11.00000  0.05    0.76
Q9    1   0.5041  0.7761  0.3281  11.00000  0.05    0.68
Q10   1   0.5726  0.7227  0.3392  11.00000  0.05    0.62
Q11   1   0.6743  0.8085  0.8201  11.00000  0.05    0.60
Q12   1   0.6174  0.8939  0.3170  11.00000  0.05    0.60
Q13   1   0.5585  0.9324  0.3532  11.00000  0.05    0.59
Q14   1   0.4229  0.6446  0.1802  11.00000  0.05    0.59
Q15   1   0.5823  0.8606  0.3858  11.00000  0.05    0.57
Q16   1   1.3597  0.7831  0.6297  11.00000  0.05    0.56
Q17   1   0.7227  0.8244  0.8615  11.00000  0.05    0.52
Q18   1   0.9419  0.7524  0.6538  11.00000  0.05    0.52
Q19   1   0.2856  0.9737  0.3252  11.00000  0.05    0.52
Q20   1   1.1696  1.0278  0.7056  11.00000  0.05    0.50
;
_shelx_res_checksum              73271
####################################################################### 
# 
# This file contains crystal structure data downloaded from the 
# Cambridge Structural Database (CSD) hosted by the Cambridge 
# Crystallographic Data Centre (CCDC).
# 
# Full information about CCDC data access policies and citation 
# guidelines are available at http://www.ccdc.cam.ac.uk/access/V1 
# 
# Audit and citation data items may have been added by the CCDC. 
# Please retain this information to preserve the provenance of 
# this file and to allow appropriate attribution of the data. 
# 
#######################################################################

data_Th(BIMA)2(BIMA_Star)
_database_code_depnum_ccdc_archive 'CCDC 1811116'
_audit_update_record             
;
2017-12-14 deposited with the CCDC.
2018-02-16 downloaded from the CCDC.
;
# start Validation Reply Form
_vrf_PLAT971_Th(BIMA)2(BIMA_Star) 
;
PROBLEM: Check Calcd Resid. Dens.  1.76A   From C14             2.73 eA-3
RESPONSE: Unresolved minor twinning
;
# Added during the CSD deposition process: Thursday 14 December 2017 01:22 AM
# end Validation Reply Form


_audit_creation_method           SHELXL-2014/7
_shelx_SHELXL_version_number     2014/7
_chemical_name_systematic        Th[(iPr)NC(CH2)N(iPr)](BIMA)2
_chemical_melting_point          ?
_chemical_formula_moiety         ?
_chemical_formula_sum            'C13.75 H25 N3 Th0.50'
_chemical_formula_weight         348.39

loop_
_atom_type_symbol
_atom_type_description
_atom_type_scat_dispersion_real
_atom_type_scat_dispersion_imag
_atom_type_scat_source
C C 0.0033 0.0016 'International Tables Vol C Tables 4.2.6.8 and 6.1.1.4'
H H 0.0000 0.0000 'International Tables Vol C Tables 4.2.6.8 and 6.1.1.4'
N N 0.0061 0.0033 'International Tables Vol C Tables 4.2.6.8 and 6.1.1.4'
Th Th -7.2400 8.8979 'International Tables Vol C Tables 4.2.6.8 and 6.1.1.4'

_space_group_crystal_system      triclinic
_space_group_IT_number           2
_space_group_name_H-M_alt        'P -1'
_space_group_name_Hall           '-P 1'

_shelx_space_group_comment       
;
The symmetry employed for this shelxl refinement is uniquely defined
by the following loop, which should always be used as a source of
symmetry information in preference to the above space-group names.
They are only intended as comments.
;

loop_
_space_group_symop_operation_xyz
'x, y, z'
'-x, -y, -z'

_cell_length_a                   11.5082(5)
_cell_length_b                   12.3194(5)
_cell_length_c                   12.8462(5)
_cell_angle_alpha                61.8432(7)
_cell_angle_beta                 79.1570(8)
_cell_angle_gamma                86.2752(8)
_cell_volume                     1576.47(11)
_cell_formula_units_Z            4
_cell_measurement_temperature    100(2)
_cell_measurement_reflns_used    9709
_cell_measurement_theta_min      2.43
_cell_measurement_theta_max      25.35

_exptl_crystal_description       Block
_exptl_crystal_colour            Colorless
_exptl_crystal_density_meas      ?
_exptl_crystal_density_method    ?
_exptl_crystal_density_diffrn    1.468
_exptl_crystal_F_000             694
_exptl_transmission_factor_min   ?
_exptl_transmission_factor_max   ?
_exptl_crystal_size_max          0.100
_exptl_crystal_size_mid          0.100
_exptl_crystal_size_min          0.100
_exptl_absorpt_coefficient_mu    4.753
_shelx_estimated_absorpt_T_min   0.797
_shelx_estimated_absorpt_T_max   0.797
_exptl_absorpt_correction_type   multi-scan
_exptl_absorpt_correction_T_min  0.567
_exptl_absorpt_correction_T_max  0.745
_exptl_absorpt_process_details   SADABS
_exptl_absorpt_special_details   ?
_diffrn_ambient_temperature      100(2)
_diffrn_radiation_wavelength     0.71073
_diffrn_radiation_type           MoK\a
_diffrn_source                   'microfocus sealed tube'
_diffrn_measurement_device_type  'Bruker APEX-II CCD'
_diffrn_measurement_method       'phi and omega scans'
_diffrn_detector_area_resol_mean 8.366
_diffrn_reflns_number            47536
_diffrn_reflns_av_unetI/netI     0.0137
_diffrn_reflns_av_R_equivalents  0.0263
_diffrn_reflns_limit_h_min       -13
_diffrn_reflns_limit_h_max       13
_diffrn_reflns_limit_k_min       -14
_diffrn_reflns_limit_k_max       14
_diffrn_reflns_limit_l_min       -15
_diffrn_reflns_limit_l_max       15
_diffrn_reflns_theta_min         1.802
_diffrn_reflns_theta_max         25.355
_diffrn_reflns_theta_full        25.000
_diffrn_measured_fraction_theta_max 0.997
_diffrn_measured_fraction_theta_full 0.998
_diffrn_reflns_Laue_measured_fraction_max 0.997
_diffrn_reflns_Laue_measured_fraction_full 0.998
_diffrn_reflns_point_group_measured_fraction_max 0.997
_diffrn_reflns_point_group_measured_fraction_full 0.998
_reflns_number_total             5773
_reflns_number_gt                5597
_reflns_threshold_expression     'I > 2\s(I)'
_reflns_Friedel_coverage         0.000
_reflns_Friedel_fraction_max     .
_reflns_Friedel_fraction_full    .

_reflns_special_details          
;
 Reflections were merged by SHELXL according to the crystal
 class for the calculation of statistics and refinement.
 
 _reflns_Friedel_fraction is defined as the number of unique
 Friedel pairs measured divided by the number that would be
 possible theoretically, ignoring centric projections and
 systematic absences.
;

_computing_data_collection       'Bruker APEX2'
_computing_cell_refinement       'Bruker SAINT'
_computing_data_reduction        'Bruker SAINT'
_computing_structure_solution    'SHELXT (Sheldrick 2014)'
_computing_structure_refinement  'SHELXL-2014/7 (Sheldrick, 2014)'
_computing_molecular_graphics    Mercury
_computing_publication_material  WinGX
_refine_special_details          ?
_refine_ls_structure_factor_coef Fsqd
_refine_ls_matrix_type           full
_refine_ls_weighting_scheme      calc
_refine_ls_weighting_details     
'w=1/[\s^2^(Fo^2^)+(0.0154P)^2^+4.5795P] where P=(Fo^2^+2Fc^2^)/3'
_atom_sites_solution_primary     iterative
_atom_sites_solution_secondary   difmap
_atom_sites_solution_hydrogens   geom
_refine_ls_hydrogen_treatment    constr
_refine_ls_extinction_method     none
_refine_ls_extinction_coef       .
_refine_ls_number_reflns         5773
_refine_ls_number_parameters     314
_refine_ls_number_restraints     0
_refine_ls_R_factor_all          0.0215
_refine_ls_R_factor_gt           0.0207
_refine_ls_wR_factor_ref         0.0493
_refine_ls_wR_factor_gt          0.0488
_refine_ls_goodness_of_fit_ref   1.117
_refine_ls_restrained_S_all      1.117
_refine_ls_shift/su_max          0.001
_refine_ls_shift/su_mean         0.000

loop_
_atom_site_label
_atom_site_type_symbol
_atom_site_fract_x
_atom_site_fract_y
_atom_site_fract_z
_atom_site_U_iso_or_equiv
_atom_site_adp_type
_atom_site_occupancy
_atom_site_site_symmetry_order
_atom_site_calc_flag
_atom_site_refinement_flags_posn
_atom_site_refinement_flags_adp
_atom_site_refinement_flags_occupancy
_atom_site_disorder_assembly
_atom_site_disorder_group
C1 C 0.3852(3) 0.0381(3) 0.3035(4) 0.0319(8) Uani 1 1 d . . . . .
H1A H 0.4332 0.1057 0.2348 0.048 Uiso 1 1 calc R U . . .
H1B H 0.4096 -0.0403 0.3049 0.048 Uiso 1 1 calc R U . . .
H1C H 0.3965 0.0364 0.3779 0.048 Uiso 1 1 calc R U . . .
C2 C 0.2551(3) 0.0572(3) 0.2924(3) 0.0233(7) Uani 1 1 d . . . . .
H2 H 0.2421 0.0473 0.2225 0.028 Uiso 1 1 calc R U . . .
C3 C 0.1792(3) -0.0400(3) 0.4074(3) 0.0310(8) Uani 1 1 d . . . . .
H3A H 0.1897 -0.0291 0.4759 0.046 Uiso 1 1 calc R U . . .
H3B H 0.2039 -0.1225 0.4205 0.046 Uiso 1 1 calc R U . . .
H3C H 0.0957 -0.0305 0.3992 0.046 Uiso 1 1 calc R U . . .
C4 C 0.1255(3) 0.2344(3) 0.2358(3) 0.0187(6) Uani 1 1 d . . . . .
C5 C 0.0298(3) 0.1685(3) 0.2193(3) 0.0272(7) Uani 1 1 d . . . . .
H5A H 0.0626 0.0961 0.2129 0.041 Uiso 1 1 calc R U . . .
H5B H -0.0003 0.2243 0.1459 0.041 Uiso 1 1 calc R U . . .
H5C H -0.0350 0.1425 0.2884 0.041 Uiso 1 1 calc R U . . .
C6 C -0.0551(3) 0.3967(4) 0.3261(4) 0.0349(9) Uani 1 1 d . . . . .
H6A H -0.0705 0.3087 0.3811 0.052 Uiso 1 1 calc R U . . .
H6B H -0.1300 0.4400 0.3203 0.052 Uiso 1 1 calc R U . . .
H6C H -0.0026 0.4301 0.3566 0.052 Uiso 1 1 calc R U . . .
C7 C 0.0039(3) 0.4142(3) 0.2020(3) 0.0224(7) Uani 1 1 d . . . . .
H7 H -0.0482 0.3762 0.1732 0.027 Uiso 1 1 calc R U . . .
C8 C 0.0229(3) 0.5503(3) 0.1136(4) 0.0315(8) Uani 1 1 d . . . . .
H8A H 0.0758 0.5876 0.1402 0.047 Uiso 1 1 calc R U . . .
H8B H -0.0533 0.5911 0.1095 0.047 Uiso 1 1 calc R U . . .
H8C H 0.0586 0.5601 0.0340 0.047 Uiso 1 1 calc R U . . .
C9 C 0.1670(5) 0.6869(5) 0.3150(5) 0.0600(14) Uani 1 1 d . . . . .
H9A H 0.1112 0.6574 0.2844 0.090 Uiso 1 1 calc R U . . .
H9B H 0.1670 0.7771 0.2768 0.090 Uiso 1 1 calc R U . . .
H9C H 0.1431 0.6534 0.4021 0.090 Uiso 1 1 calc R U . . .
C10 C 0.2914(4) 0.6446(4) 0.2866(4) 0.0453(11) Uani 1 1 d . . . . .
H10 H 0.3146 0.6933 0.1975 0.054 Uiso 1 1 calc R U . . .
C11 C 0.3831(5) 0.6813(5) 0.3359(4) 0.0555(13) Uani 1 1 d . . . . .
H11A H 0.3613 0.6438 0.4235 0.083 Uiso 1 1 calc R U . . .
H11B H 0.3863 0.7712 0.3019 0.083 Uiso 1 1 calc R U . . .
H11C H 0.4608 0.6527 0.3142 0.083 Uiso 1 1 calc R U . . .
C12 C 0.2754(3) 0.4184(4) 0.4209(3) 0.0306(8) Uani 1 1 d . . . . .
C13 C 0.2261(5) 0.4296(5) 0.5329(4) 0.0558(13) Uani 1 1 d . . . . .
H13A H 0.1394 0.4247 0.5471 0.084 Uiso 1 1 calc R U . . .
H13B H 0.2517 0.5089 0.5227 0.084 Uiso 1 1 calc R U . . .
H13C H 0.2551 0.3626 0.6017 0.084 Uiso 1 1 calc R U . . .
C14 C 0.1424(4) 0.1578(4) 0.5793(4) 0.0406(9) Uani 1 1 d . . . . .
H14A H 0.1318 0.0706 0.6388 0.061 Uiso 1 1 calc R U . . .
H14B H 0.1006 0.1742 0.5138 0.061 Uiso 1 1 calc R U . . .
H14C H 0.1103 0.2088 0.6173 0.061 Uiso 1 1 calc R U . . .
C15 C 0.2725(4) 0.1885(4) 0.5300(4) 0.0435(10) Uani 1 1 d . . . . .
H15 H 0.2942 0.1315 0.4945 0.052 Uiso 1 1 calc R U . . .
C16 C 0.3535(5) 0.1515(6) 0.6162(6) 0.0762(18) Uani 1 1 d . . . . .
H16A H 0.4353 0.1697 0.5728 0.114 Uiso 1 1 calc R U . . .
H16B H 0.3430 0.0629 0.6709 0.114 Uiso 1 1 calc R U . . .
H16C H 0.3360 0.1970 0.6623 0.114 Uiso 1 1 calc R U . . .
C17 C 0.6068(3) 0.3873(5) 0.3362(4) 0.0405(10) Uani 1 1 d . . . . .
H17A H 0.5904 0.4754 0.2985 0.061 Uiso 1 1 calc R U . . .
H17B H 0.6723 0.3721 0.3799 0.061 Uiso 1 1 calc R U . . .
H17C H 0.5361 0.3407 0.3921 0.061 Uiso 1 1 calc R U . . .
C18 C 0.6405(3) 0.3465(4) 0.2398(3) 0.0288(8) Uani 1 1 d . . . . .
H18 H 0.7073 0.4006 0.1783 0.035 Uiso 1 1 calc R U . . .
C19 C 0.6798(3) 0.2134(4) 0.2944(4) 0.0418(10) Uani 1 1 d . . . . .
H19A H 0.6158 0.1601 0.3568 0.063 Uiso 1 1 calc R U . . .
H19B H 0.7500 0.2066 0.3298 0.063 Uiso 1 1 calc R U . . .
H19C H 0.6989 0.1879 0.2316 0.063 Uiso 1 1 calc R U . . .
C20 C 0.5532(3) 0.3543(3) 0.0762(3) 0.0196(6) Uani 1 1 d . . . . .
C21 C 0.6620(3) 0.3826(3) -0.0090(3) 0.0228(7) Uani 1 1 d . . . . .
H21A H 0.6726 0.3207 -0.0384 0.027 Uiso 1 1 calc R U . . .
H21B H 0.7287 0.3758 0.0322 0.027 Uiso 1 1 calc R U . . .
C22 C 0.4779(4) 0.1814(4) -0.0221(4) 0.0376(9) Uani 1 1 d . . . . .
H22A H 0.5584 0.1691 -0.0043 0.056 Uiso 1 1 calc R U . . .
H22B H 0.4769 0.1737 -0.0944 0.056 Uiso 1 1 calc R U . . .
H22C H 0.4239 0.1192 0.0457 0.056 Uiso 1 1 calc R U . . .
C23 C 0.4382(3) 0.3103(3) -0.0427(3) 0.0258(7) Uani 1 1 d . . . . .
H23 H 0.4888 0.3736 -0.1166 0.031 Uiso 1 1 calc R U . . .
C24 C 0.3094(3) 0.3252(4) -0.0597(3) 0.0359(9) Uani 1 1 d . . . . .
H24A H 0.2605 0.2590 0.0096 0.054 Uiso 1 1 calc R U . . .
H24B H 0.3030 0.3211 -0.1328 0.054 Uiso 1 1 calc R U . . .
H24C H 0.2821 0.4050 -0.0669 0.054 Uiso 1 1 calc R U . . .
C25 C 0.1881(9) -0.0011(9) -0.0593(9) 0.120(3) Uiso 1 1 d . . . A -1
C26 C -0.0055(8) 0.1060(8) -0.0405(8) 0.0369(18) Uiso 0.5 1 d . . P A -1
C27 C 0.0640(12) 0.1145(13) -0.0683(12) 0.163(5) Uiso 1 1 d . . . A -1
C28 C -0.0979(11) 0.1121(11) -0.0059(11) 0.067(3) Uiso 0.5 1 d . . P A -1
C29 C 0.0767(11) -0.0052(12) -0.0149(11) 0.070(3) Uiso 0.5 1 d . . P A -1
N1 N 0.2251(2) 0.1831(2) 0.2712(2) 0.0183(5) Uani 1 1 d . . . . .
N2 N 0.1175(2) 0.3534(2) 0.2102(2) 0.0194(5) Uani 1 1 d . . . . .
N3 N 0.2990(3) 0.5152(3) 0.3111(3) 0.0303(7) Uani 1 1 d . . . . .
N4 N 0.2968(2) 0.3100(3) 0.4229(2) 0.0252(6) Uani 1 1 d . . . . .
N5 N 0.5388(2) 0.3598(3) 0.1822(2) 0.0210(6) Uani 1 1 d . . . . .
N6 N 0.4472(2) 0.3296(2) 0.0592(2) 0.0204(6) Uani 1 1 d . . . . .
Th1 Th 0.32918(2) 0.38643(2) 0.20264(2) 0.01698(4) Uani 1 1 d . . . . .

loop_
_atom_site_aniso_label
_atom_site_aniso_U_11
_atom_site_aniso_U_22
_atom_site_aniso_U_33
_atom_site_aniso_U_23
_atom_site_aniso_U_13
_atom_site_aniso_U_12
C1 0.0276(18) 0.0209(17) 0.045(2) -0.0134(17) -0.0093(16) 0.0060(14)
C2 0.0245(17) 0.0165(16) 0.0274(18) -0.0088(14) -0.0049(14) -0.0004(13)
C3 0.035(2) 0.0185(17) 0.033(2) -0.0066(15) -0.0058(16) -0.0028(14)
C4 0.0173(15) 0.0200(16) 0.0173(15) -0.0086(13) 0.0013(12) -0.0027(12)
C5 0.0221(17) 0.0252(18) 0.0344(19) -0.0128(16) -0.0077(14) -0.0030(13)
C6 0.0217(17) 0.046(2) 0.039(2) -0.0243(19) 0.0037(15) 0.0001(16)
C7 0.0124(14) 0.0250(17) 0.0311(18) -0.0145(15) -0.0033(13) 0.0009(12)
C8 0.0232(17) 0.0245(18) 0.040(2) -0.0094(17) -0.0085(15) 0.0048(14)
C9 0.080(4) 0.044(3) 0.064(3) -0.037(3) -0.003(3) 0.011(2)
C10 0.070(3) 0.034(2) 0.038(2) -0.026(2) 0.007(2) -0.009(2)
C11 0.080(3) 0.054(3) 0.044(3) -0.037(2) 0.014(2) -0.028(3)
C12 0.0241(17) 0.046(2) 0.0282(19) -0.0232(18) -0.0011(14) -0.0042(15)
C13 0.072(3) 0.064(3) 0.032(2) -0.029(2) 0.008(2) 0.002(3)
C14 0.037(2) 0.038(2) 0.040(2) -0.0146(19) 0.0032(18) -0.0132(17)
C15 0.033(2) 0.046(2) 0.030(2) 0.0016(19) -0.0056(17) -0.0089(18)
C16 0.060(3) 0.066(4) 0.071(4) -0.001(3) -0.024(3) -0.005(3)
C17 0.0224(18) 0.073(3) 0.030(2) -0.027(2) -0.0026(15) -0.0117(18)
C18 0.0151(16) 0.042(2) 0.0250(18) -0.0119(16) -0.0037(13) -0.0046(14)
C19 0.028(2) 0.051(3) 0.032(2) -0.0049(19) -0.0109(16) 0.0054(18)
C20 0.0191(15) 0.0130(15) 0.0221(16) -0.0055(13) -0.0015(12) 0.0012(12)
C21 0.0196(16) 0.0205(16) 0.0240(17) -0.0085(14) 0.0002(13) 0.0003(12)
C22 0.048(2) 0.032(2) 0.036(2) -0.0228(18) 0.0106(18) -0.0108(17)
C23 0.0282(18) 0.0295(18) 0.0229(17) -0.0166(15) 0.0035(14) -0.0089(14)
C24 0.033(2) 0.052(2) 0.029(2) -0.0241(19) -0.0013(16) -0.0143(17)
N1 0.0174(13) 0.0168(13) 0.0194(13) -0.0080(11) -0.0011(10) -0.0011(10)
N2 0.0141(12) 0.0191(13) 0.0228(14) -0.0086(12) -0.0014(10) -0.0003(10)
N3 0.0391(17) 0.0279(16) 0.0288(16) -0.0182(14) -0.0007(13) -0.0059(13)
N4 0.0222(14) 0.0298(16) 0.0207(14) -0.0095(13) -0.0022(11) -0.0040(12)
N5 0.0138(12) 0.0260(15) 0.0209(14) -0.0096(12) -0.0015(10) -0.0015(10)
N6 0.0186(13) 0.0227(14) 0.0211(14) -0.0120(12) 0.0001(11) -0.0031(11)
Th1 0.01383(6) 0.01747(7) 0.01887(7) -0.00846(5) -0.00055(4) -0.00191(4)

_geom_special_details            
;
 All esds (except the esd in the dihedral angle between two l.s. planes)
 are estimated using the full covariance matrix.  The cell esds are taken
 into account individually in the estimation of esds in distances, angles
 and torsion angles; correlations between esds in cell parameters are only
 used when they are defined by crystal symmetry.  An approximate (isotropic)
 treatment of cell esds is used for estimating esds involving l.s. planes.
;

loop_
_geom_bond_atom_site_label_1
_geom_bond_atom_site_label_2
_geom_bond_distance
_geom_bond_site_symmetry_2
_geom_bond_publ_flag
C1 C2 1.523(5) . ?
C1 H1A 0.9800 . ?
C1 H1B 0.9800 . ?
C1 H1C 0.9800 . ?
C2 N1 1.472(4) . ?
C2 C3 1.536(5) . ?
C2 H2 1.0000 . ?
C3 H3A 0.9800 . ?
C3 H3B 0.9800 . ?
C3 H3C 0.9800 . ?
C4 N1 1.323(4) . ?
C4 N2 1.343(4) . ?
C4 C5 1.512(4) . ?
C4 Th1 2.936(3) . ?
C5 H5A 0.9800 . ?
C5 H5B 0.9800 . ?
C5 H5C 0.9800 . ?
C6 C7 1.529(5) . ?
C6 H6A 0.9800 . ?
C6 H6B 0.9800 . ?
C6 H6C 0.9800 . ?
C7 N2 1.460(4) . ?
C7 C8 1.519(5) . ?
C7 H7 1.0000 . ?
C8 H8A 0.9800 . ?
C8 H8B 0.9800 . ?
C8 H8C 0.9800 . ?
C9 C10 1.530(7) . ?
C9 H9A 0.9800 . ?
C9 H9B 0.9800 . ?
C9 H9C 0.9800 . ?
C10 N3 1.472(5) . ?
C10 C11 1.518(6) . ?
C10 H10 1.0000 . ?
C11 H11A 0.9800 . ?
C11 H11B 0.9800 . ?
C11 H11C 0.9800 . ?
C12 N4 1.330(5) . ?
C12 N3 1.340(5) . ?
C12 C13 1.512(5) . ?
C12 Th1 2.959(3) . ?
C13 H13A 0.9800 . ?
C13 H13B 0.9800 . ?
C13 H13C 0.9800 . ?
C14 C15 1.509(5) . ?
C14 H14A 0.9800 . ?
C14 H14B 0.9800 . ?
C14 H14C 0.9800 . ?
C15 C16 1.469(7) . ?
C15 N4 1.475(5) . ?
C15 H15 1.0000 . ?
C16 H16A 0.9800 . ?
C16 H16B 0.9800 . ?
C16 H16C 0.9800 . ?
C17 C18 1.522(5) . ?
C17 H17A 0.9800 . ?
C17 H17B 0.9800 . ?
C17 H17C 0.9800 . ?
C18 N5 1.459(4) . ?
C18 C19 1.524(6) . ?
C18 H18 1.0000 . ?
C19 H19A 0.9800 . ?
C19 H19B 0.9800 . ?
C19 H19C 0.9800 . ?
C20 N6 1.357(4) . ?
C20 N5 1.374(4) . ?
C20 C21 1.438(4) . ?
C20 Th1 2.888(3) . ?
C21 Th1 2.749(3) 2_665 ?
C21 H21A 0.9900 . ?
C21 H21B 0.9900 . ?
C22 C23 1.534(5) . ?
C22 H22A 0.9800 . ?
C22 H22B 0.9800 . ?
C22 H22C 0.9800 . ?
C23 N6 1.459(4) . ?
C23 C24 1.525(5) . ?
C23 H23 1.0000 . ?
C24 H24A 0.9800 . ?
C24 H24B 0.9800 . ?
C24 H24C 0.9800 . ?
C25 C29 1.295(14) . ?
C25 C27 1.929(16) . ?
C26 C27 0.805(14) . ?
C26 C28 1.085(14) . ?
C26 C29 1.550(15) . ?
C27 C29 1.312(16) . ?
C27 C28 1.881(17) . ?
N1 Th1 2.528(3) . ?
N2 Th1 2.472(2) . ?
N3 Th1 2.532(3) . ?
N4 Th1 2.484(3) . ?
N5 Th1 2.395(3) . ?
N6 Th1 2.425(3) . ?
Th1 C21 2.749(3) 2_665 ?

loop_
_geom_angle_atom_site_label_1
_geom_angle_atom_site_label_2
_geom_angle_atom_site_label_3
_geom_angle
_geom_angle_site_symmetry_1
_geom_angle_site_symmetry_3
_geom_angle_publ_flag
C2 C1 H1A 109.5 . . ?
C2 C1 H1B 109.5 . . ?
H1A C1 H1B 109.5 . . ?
C2 C1 H1C 109.5 . . ?
H1A C1 H1C 109.5 . . ?
H1B C1 H1C 109.5 . . ?
N1 C2 C1 108.6(3) . . ?
N1 C2 C3 111.7(3) . . ?
C1 C2 C3 109.2(3) . . ?
N1 C2 H2 109.1 . . ?
C1 C2 H2 109.1 . . ?
C3 C2 H2 109.1 . . ?
C2 C3 H3A 109.5 . . ?
C2 C3 H3B 109.5 . . ?
H3A C3 H3B 109.5 . . ?
C2 C3 H3C 109.5 . . ?
H3A C3 H3C 109.5 . . ?
H3B C3 H3C 109.5 . . ?
N1 C4 N2 114.4(3) . . ?
N1 C4 C5 123.8(3) . . ?
N2 C4 C5 121.7(3) . . ?
N1 C4 Th1 59.19(16) . . ?
N2 C4 Th1 56.84(15) . . ?
C5 C4 Th1 165.6(2) . . ?
C4 C5 H5A 109.5 . . ?
C4 C5 H5B 109.5 . . ?
H5A C5 H5B 109.5 . . ?
C4 C5 H5C 109.5 . . ?
H5A C5 H5C 109.5 . . ?
H5B C5 H5C 109.5 . . ?
C7 C6 H6A 109.5 . . ?
C7 C6 H6B 109.5 . . ?
H6A C6 H6B 109.5 . . ?
C7 C6 H6C 109.5 . . ?
H6A C6 H6C 109.5 . . ?
H6B C6 H6C 109.5 . . ?
N2 C7 C8 109.7(3) . . ?
N2 C7 C6 109.3(3) . . ?
C8 C7 C6 110.4(3) . . ?
N2 C7 H7 109.1 . . ?
C8 C7 H7 109.1 . . ?
C6 C7 H7 109.1 . . ?
C7 C8 H8A 109.5 . . ?
C7 C8 H8B 109.5 . . ?
H8A C8 H8B 109.5 . . ?
C7 C8 H8C 109.5 . . ?
H8A C8 H8C 109.5 . . ?
H8B C8 H8C 109.5 . . ?
C10 C9 H9A 109.5 . . ?
C10 C9 H9B 109.5 . . ?
H9A C9 H9B 109.5 . . ?
C10 C9 H9C 109.5 . . ?
H9A C9 H9C 109.5 . . ?
H9B C9 H9C 109.5 . . ?
N3 C10 C11 113.0(4) . . ?
N3 C10 C9 115.4(4) . . ?
C11 C10 C9 113.1(4) . . ?
N3 C10 H10 104.6 . . ?
C11 C10 H10 104.6 . . ?
C9 C10 H10 104.6 . . ?
C10 C11 H11A 109.5 . . ?
C10 C11 H11B 109.5 . . ?
H11A C11 H11B 109.5 . . ?
C10 C11 H11C 109.5 . . ?
H11A C11 H11C 109.5 . . ?
H11B C11 H11C 109.5 . . ?
N4 C12 N3 114.1(3) . . ?
N4 C12 C13 122.4(4) . . ?
N3 C12 C13 123.5(4) . . ?
N4 C12 Th1 56.42(17) . . ?
N3 C12 Th1 58.54(18) . . ?
C13 C12 Th1 170.1(3) . . ?
C12 C13 H13A 109.5 . . ?
C12 C13 H13B 109.5 . . ?
H13A C13 H13B 109.5 . . ?
C12 C13 H13C 109.5 . . ?
H13A C13 H13C 109.5 . . ?
H13B C13 H13C 109.5 . . ?
C15 C14 H14A 109.5 . . ?
C15 C14 H14B 109.5 . . ?
H14A C14 H14B 109.5 . . ?
C15 C14 H14C 109.5 . . ?
H14A C14 H14C 109.5 . . ?
H14B C14 H14C 109.5 . . ?
C16 C15 N4 116.5(4) . . ?
C16 C15 C14 117.8(4) . . ?
N4 C15 C14 113.7(3) . . ?
C16 C15 H15 101.7 . . ?
N4 C15 H15 101.7 . . ?
C14 C15 H15 101.7 . . ?
C15 C16 H16A 109.5 . . ?
C15 C16 H16B 109.5 . . ?
H16A C16 H16B 109.5 . . ?
C15 C16 H16C 109.5 . . ?
H16A C16 H16C 109.5 . . ?
H16B C16 H16C 109.5 . . ?
C18 C17 H17A 109.5 . . ?
C18 C17 H17B 109.5 . . ?
H17A C17 H17B 109.5 . . ?
C18 C17 H17C 109.5 . . ?
H17A C17 H17C 109.5 . . ?
H17B C17 H17C 109.5 . . ?
N5 C18 C17 108.9(3) . . ?
N5 C18 C19 110.5(3) . . ?
C17 C18 C19 110.5(3) . . ?
N5 C18 H18 109.0 . . ?
C17 C18 H18 109.0 . . ?
C19 C18 H18 109.0 . . ?
C18 C19 H19A 109.5 . . ?
C18 C19 H19B 109.5 . . ?
H19A C19 H19B 109.5 . . ?
C18 C19 H19C 109.5 . . ?
H19A C19 H19C 109.5 . . ?
H19B C19 H19C 109.5 . . ?
N6 C20 N5 109.7(3) . . ?
N6 C20 C21 125.2(3) . . ?
N5 C20 C21 124.9(3) . . ?
N6 C20 Th1 56.73(15) . . ?
N5 C20 Th1 55.53(15) . . ?
C21 C20 Th1 160.6(2) . . ?
C20 C21 Th1 113.7(2) . 2_665 ?
C20 C21 H21A 108.8 . . ?
Th1 C21 H21A 108.8 2_665 . ?
C20 C21 H21B 108.8 . . ?
Th1 C21 H21B 108.8 2_665 . ?
H21A C21 H21B 107.7 . . ?
C23 C22 H22A 109.5 . . ?
C23 C22 H22B 109.5 . . ?
H22A C22 H22B 109.5 . . ?
C23 C22 H22C 109.5 . . ?
H22A C22 H22C 109.5 . . ?
H22B C22 H22C 109.5 . . ?
N6 C23 C24 108.2(3) . . ?
N6 C23 C22 111.5(3) . . ?
C24 C23 C22 109.3(3) . . ?
N6 C23 H23 109.2 . . ?
C24 C23 H23 109.2 . . ?
C22 C23 H23 109.2 . . ?
C23 C24 H24A 109.5 . . ?
C23 C24 H24B 109.5 . . ?
H24A C24 H24B 109.5 . . ?
C23 C24 H24C 109.5 . . ?
H24A C24 H24C 109.5 . . ?
H24B C24 H24C 109.5 . . ?
C29 C25 C27 42.6(7) . . ?
C27 C26 C28 169.3(17) . . ?
C27 C26 C29 57.8(12) . . ?
C28 C26 C29 132.0(11) . . ?
C26 C27 C29 90.9(15) . . ?
C26 C27 C28 6.1(10) . . ?
C29 C27 C28 96.6(11) . . ?
C26 C27 C25 132.8(16) . . ?
C29 C27 C25 41.9(7) . . ?
C28 C27 C25 138.6(9) . . ?
C26 C28 C27 4.5(7) . . ?
C25 C29 C27 95.5(12) . . ?
C25 C29 C26 126.7(11) . . ?
C27 C29 C26 31.3(7) . . ?
C4 N1 C2 122.4(3) . . ?
C4 N1 Th1 94.11(19) . . ?
C2 N1 Th1 138.93(19) . . ?
C4 N2 C7 121.3(3) . . ?
C4 N2 Th1 96.12(18) . . ?
C7 N2 Th1 142.5(2) . . ?
C12 N3 C10 124.3(3) . . ?
C12 N3 Th1 94.6(2) . . ?
C10 N3 Th1 140.7(2) . . ?
C12 N4 C15 125.6(3) . . ?
C12 N4 Th1 97.1(2) . . ?
C15 N4 Th1 135.3(3) . . ?
C20 N5 C18 120.1(3) . . ?
C20 N5 Th1 96.25(18) . . ?
C18 N5 Th1 143.7(2) . . ?
C20 N6 C23 121.1(3) . . ?
C20 N6 Th1 95.38(19) . . ?
C23 N6 Th1 141.3(2) . . ?
N5 Th1 N6 55.17(9) . . ?
N5 Th1 N2 160.49(9) . . ?
N6 Th1 N2 108.84(9) . . ?
N5 Th1 N4 94.73(9) . . ?
N6 Th1 N4 136.83(9) . . ?
N2 Th1 N4 91.54(9) . . ?
N5 Th1 N1 109.62(9) . . ?
N6 Th1 N1 81.90(8) . . ?
N2 Th1 N1 53.24(8) . . ?
N4 Th1 N1 80.89(9) . . ?
N5 Th1 N3 101.70(10) . . ?
N6 Th1 N3 150.74(9) . . ?
N2 Th1 N3 96.84(9) . . ?
N4 Th1 N3 53.05(10) . . ?
N1 Th1 N3 125.91(9) . . ?
N5 Th1 C21 96.03(9) . 2_665 ?
N6 Th1 C21 84.37(9) . 2_665 ?
N2 Th1 C21 92.97(9) . 2_665 ?
N4 Th1 C21 133.47(10) . 2_665 ?
N1 Th1 C21 135.73(9) . 2_665 ?
N3 Th1 C21 80.44(10) . 2_665 ?
N5 Th1 C20 28.22(9) . . ?
N6 Th1 C20 27.89(9) . . ?
N2 Th1 C20 136.73(9) . . ?
N4 Th1 C20 120.61(9) . . ?
N1 Th1 C20 100.79(8) . . ?
N3 Th1 C20 125.11(9) . . ?
C21 Th1 C20 84.97(9) 2_665 . ?
N5 Th1 C4 134.40(9) . . ?
N6 Th1 C4 92.47(8) . . ?
N2 Th1 C4 27.04(9) . . ?
N4 Th1 C4 89.50(9) . . ?
N1 Th1 C4 26.70(9) . . ?
N3 Th1 C4 116.49(9) . . ?
C21 Th1 C4 113.34(9) 2_665 . ?
C20 Th1 C4 117.91(9) . . ?
N5 Th1 C12 101.91(9) . . ?
N6 Th1 C12 156.04(10) . . ?
N2 Th1 C12 91.89(9) . . ?
N4 Th1 C12 26.50(10) . . ?
N1 Th1 C12 102.27(9) . . ?
N3 Th1 C12 26.83(10) . . ?
C21 Th1 C12 107.03(11) 2_665 . ?
C20 Th1 C12 130.06(9) . . ?
C4 Th1 C12 101.68(9) . . ?

_refine_diff_density_max         2.661
_refine_diff_density_min         -1.099
_refine_diff_density_rms         0.094

_shelx_res_file                  
;
 
    shelx.res created by SHELXL-2014/7
 
TITL shelxt_a.res in P-1
CELL  0.71073  11.50820  12.31940  12.84620   61.8432   79.1570   86.2752
ZERR     4.00   0.00050   0.00050   0.00050    0.0007    0.0008    0.0008
LATT   1
SFAC  C    H    N    TH
UNIT  55 100 12 2
MERG   2
FMAP   2
PLAN   20
SIZE     0.050   0.050   0.050
ACTA    50.00
BOND   $H
LIST   4
WPDB  -2
L.S.  10
TEMP  -173.00
WGHT    0.015400    4.579500
FVAR       0.12940
C1    1    0.385190    0.038056    0.303508    11.00000    0.02764    0.02085 =
         0.04515   -0.01343   -0.00931    0.00604
AFIX 137
H1A   2    0.433182    0.105675    0.234807    11.00000   -1.50000
H1B   2    0.409558   -0.040277    0.304925    11.00000   -1.50000
H1C   2    0.396530    0.036450    0.377939    11.00000   -1.50000
AFIX   0
C2    1    0.255086    0.057205    0.292399    11.00000    0.02451    0.01648 =
         0.02740   -0.00884   -0.00488   -0.00041
AFIX  13
H2    2    0.242075    0.047276    0.222512    11.00000   -1.20000
AFIX   0
C3    1    0.179246   -0.040035    0.407395    11.00000    0.03452    0.01847 =
         0.03348   -0.00662   -0.00581   -0.00277
AFIX 137
H3A   2    0.189743   -0.029134    0.475887    11.00000   -1.50000
H3B   2    0.203874   -0.122523    0.420500    11.00000   -1.50000
H3C   2    0.095739   -0.030485    0.399163    11.00000   -1.50000
AFIX   0
C4    1    0.125523    0.234407    0.235827    11.00000    0.01730    0.02001 =
         0.01726   -0.00862    0.00125   -0.00270
C5    1    0.029774    0.168519    0.219311    11.00000    0.02213    0.02520 =
         0.03443   -0.01280   -0.00774   -0.00301
AFIX 137
H5A   2    0.062552    0.096051    0.212868    11.00000   -1.50000
H5B   2   -0.000272    0.224283    0.145947    11.00000   -1.50000
H5C   2   -0.035036    0.142506    0.288408    11.00000   -1.50000
AFIX   0
C6    1   -0.055066    0.396685    0.326122    11.00000    0.02175    0.04614 =
         0.03850   -0.02435    0.00367    0.00009
AFIX 137
H6A   2   -0.070454    0.308700    0.381087    11.00000   -1.50000
H6B   2   -0.129969    0.440019    0.320295    11.00000   -1.50000
H6C   2   -0.002581    0.430117    0.356554    11.00000   -1.50000
AFIX   0
C7    1    0.003907    0.414189    0.201998    11.00000    0.01240    0.02501 =
         0.03109   -0.01448   -0.00326    0.00091
AFIX  13
H7    2   -0.048211    0.376168    0.173173    11.00000   -1.20000
AFIX   0
C8    1    0.022939    0.550325    0.113589    11.00000    0.02318    0.02451 =
         0.04022   -0.00942   -0.00853    0.00475
AFIX 137
H8A   2    0.075820    0.587575    0.140199    11.00000   -1.50000
H8B   2   -0.053307    0.591120    0.109526    11.00000   -1.50000
H8C   2    0.058583    0.560116    0.034000    11.00000   -1.50000
AFIX   0
C9    1    0.167008    0.686942    0.315047    11.00000    0.07991    0.04407 =
         0.06421   -0.03677   -0.00281    0.01054
AFIX 137
H9A   2    0.111195    0.657426    0.284398    11.00000   -1.50000
H9B   2    0.167031    0.777117    0.276840    11.00000   -1.50000
H9C   2    0.143134    0.653430    0.402121    11.00000   -1.50000
AFIX   0
C10   1    0.291372    0.644563    0.286607    11.00000    0.06958    0.03416 =
         0.03793   -0.02609    0.00656   -0.00896
AFIX  13
H10   2    0.314595    0.693315    0.197469    11.00000   -1.20000
AFIX   0
C11   1    0.383067    0.681304    0.335914    11.00000    0.07958    0.05373 =
         0.04378   -0.03693    0.01447   -0.02797
AFIX 137
H11A  2    0.361287    0.643820    0.423491    11.00000   -1.50000
H11B  2    0.386327    0.771160    0.301877    11.00000   -1.50000
H11C  2    0.460790    0.652653    0.314210    11.00000   -1.50000
AFIX   0
C12   1    0.275368    0.418384    0.420858    11.00000    0.02414    0.04582 =
         0.02816   -0.02322   -0.00112   -0.00425
C13   1    0.226071    0.429627    0.532939    11.00000    0.07229    0.06366 =
         0.03221   -0.02918    0.00762    0.00159
AFIX 137
H13A  2    0.139420    0.424656    0.547130    11.00000   -1.50000
H13B  2    0.251735    0.508934    0.522671    11.00000   -1.50000
H13C  2    0.255098    0.362581    0.601682    11.00000   -1.50000
AFIX   0
C14   1    0.142397    0.157845    0.579299    11.00000    0.03707    0.03801 =
         0.03982   -0.01460    0.00323   -0.01324
AFIX 137
H14A  2    0.131824    0.070640    0.638830    11.00000   -1.50000
H14B  2    0.100611    0.174190    0.513759    11.00000   -1.50000
H14C  2    0.110255    0.208769    0.617341    11.00000   -1.50000
AFIX   0
C15   1    0.272515    0.188546    0.529971    11.00000    0.03253    0.04564 =
         0.03001    0.00155   -0.00559   -0.00887
AFIX  13
H15   2    0.294219    0.131499    0.494528    11.00000   -1.20000
AFIX   0
C16   1    0.353454    0.151458    0.616181    11.00000    0.05974    0.06586 =
         0.07080   -0.00082   -0.02368   -0.00492
AFIX 137
H16A  2    0.435323    0.169734    0.572818    11.00000   -1.50000
H16B  2    0.343044    0.062899    0.670936    11.00000   -1.50000
H16C  2    0.335990    0.196998    0.662300    11.00000   -1.50000
AFIX   0
C17   1    0.606816    0.387305    0.336183    11.00000    0.02237    0.07312 =
         0.03027   -0.02681   -0.00261   -0.01173
AFIX 137
H17A  2    0.590402    0.475429    0.298522    11.00000   -1.50000
H17B  2    0.672285    0.372088    0.379946    11.00000   -1.50000
H17C  2    0.536070    0.340665    0.392126    11.00000   -1.50000
AFIX   0
C18   1    0.640507    0.346509    0.239820    11.00000    0.01509    0.04245 =
         0.02504   -0.01194   -0.00368   -0.00462
AFIX  13
H18   2    0.707266    0.400606    0.178297    11.00000   -1.20000
AFIX   0
C19   1    0.679835    0.213390    0.294372    11.00000    0.02757    0.05051 =
         0.03156   -0.00491   -0.01090    0.00542
AFIX 137
H19A  2    0.615812    0.160090    0.356763    11.00000   -1.50000
H19B  2    0.750033    0.206642    0.329790    11.00000   -1.50000
H19C  2    0.698945    0.187857    0.231636    11.00000   -1.50000
AFIX   0
C20   1    0.553231    0.354297    0.076229    11.00000    0.01910    0.01301 =
         0.02208   -0.00545   -0.00146    0.00118
C21   1    0.661978    0.382620   -0.009033    11.00000    0.01957    0.02055 =
         0.02400   -0.00852    0.00024    0.00028
AFIX  23
H21A  2    0.672634    0.320733   -0.038376    11.00000   -1.20000
H21B  2    0.728705    0.375755    0.032223    11.00000   -1.20000
AFIX   0
C22   1    0.477923    0.181413   -0.022071    11.00000    0.04758    0.03156 =
         0.03611   -0.02275    0.01058   -0.01081
AFIX 137
H22A  2    0.558361    0.169055   -0.004325    11.00000   -1.50000
H22B  2    0.476851    0.173671   -0.094388    11.00000   -1.50000
H22C  2    0.423918    0.119186    0.045706    11.00000   -1.50000
AFIX   0
C23   1    0.438222    0.310296   -0.042743    11.00000    0.02825    0.02953 =
         0.02289   -0.01659    0.00346   -0.00889
AFIX  13
H23   2    0.488798    0.373632   -0.116573    11.00000   -1.20000
AFIX   0
C24   1    0.309438    0.325179   -0.059709    11.00000    0.03301    0.05214 =
         0.02910   -0.02408   -0.00127   -0.01432
AFIX 137
H24A  2    0.260525    0.258993    0.009605    11.00000   -1.50000
H24B  2    0.302975    0.321093   -0.132774    11.00000   -1.50000
H24C  2    0.282064    0.405016   -0.066859    11.00000   -1.50000
AFIX   0
PART   -1
C25   1    0.188087   -0.001056   -0.059320    11.00000    0.11955
C26   1   -0.005529    0.106001   -0.040466    10.50000    0.03687
C27   1    0.064017    0.114515   -0.068327    11.00000    0.16280
C28   1   -0.097937    0.112056   -0.005926    10.50000    0.06704
C29   1    0.076682   -0.005173   -0.014894    10.50000    0.07025
PART    0
N1    3    0.225128    0.183135    0.271184    11.00000    0.01744    0.01677 =
         0.01940   -0.00796   -0.00114   -0.00106
N2    3    0.117498    0.353358    0.210232    11.00000    0.01406    0.01910 =
         0.02279   -0.00857   -0.00144   -0.00028
N3    3    0.298982    0.515177    0.311125    11.00000    0.03911    0.02788 =
         0.02876   -0.01823   -0.00069   -0.00589
N4    3    0.296795    0.310017    0.422946    11.00000    0.02218    0.02979 =
         0.02075   -0.00952   -0.00222   -0.00395
N5    3    0.538819    0.359834    0.182227    11.00000    0.01384    0.02601 =
         0.02089   -0.00956   -0.00149   -0.00150
N6    3    0.447174    0.329649    0.059161    11.00000    0.01856    0.02272 =
         0.02107   -0.01202    0.00011   -0.00306
TH1   4    0.329176    0.386429    0.202637    11.00000    0.01383    0.01747 =
         0.01887   -0.00846   -0.00055   -0.00191
HKLF    4
 
REM  shelxt_a.res in P-1
REM R1 =  0.0207 for    5597 Fo > 4sig(Fo)  and  0.0215 for all    5773 data
REM    314 parameters refined using      0 restraints
 
END
 
WGHT      0.0153      4.5848
 
REM Highest difference peak  2.661,  deepest hole -1.099,  1-sigma level  0.094
Q1    1  -0.0136  0.1579  0.6081  11.00000  0.05    2.66
Q2    1   0.3531  0.1140  0.5445  11.00000  0.05    1.85
Q3    1   0.1373  0.0992 -0.0924  11.00000  0.05    1.23
Q4    1   0.0335  0.1034 -0.0333  11.00000  0.05    0.81
Q5    1  -0.0606  0.1030 -0.0354  11.00000  0.05    0.77
Q6    1   0.1359  0.0032 -0.0479  11.00000  0.05    0.70
Q7    1   0.0000  0.0000  0.0000  10.50000  0.05    0.63
Q8    1  -0.1424  0.0999  0.0334  11.00000  0.05    0.63
Q9    1   0.3275  0.4223  0.2481  11.00000  0.05    0.59
Q10   1   0.2376 -0.0009 -0.0328  11.00000  0.05    0.57
Q11   1   0.3063  0.7041  0.4242  11.00000  0.05    0.56
Q12   1   0.2605  0.2341  0.5576  11.00000  0.05    0.56
Q13   1   0.2025  0.3561  0.6029  11.00000  0.05    0.45
Q14   1   0.2481  0.0367 -0.1210  11.00000  0.05    0.44
Q15   1   0.3804  0.4438  0.1553  11.00000  0.05    0.42
Q16   1   0.6494  0.3597 -0.0625  11.00000  0.05    0.41
Q17   1  -0.1147  0.1990 -0.0591  11.00000  0.05    0.38
Q18   1   0.3710  0.3365  0.1447  11.00000  0.05    0.38
Q19   1   0.2190  0.0061  0.3501  11.00000  0.05    0.36
Q20   1   0.2481  0.6163  0.3570  11.00000  0.05    0.36
;
_shelx_res_checksum              88521
####################################################################### 
# 
# This file contains crystal structure data downloaded from the 
# Cambridge Structural Database (CSD) hosted by the Cambridge 
# Crystallographic Data Centre (CCDC).
# 
# Full information about CCDC data access policies and citation 
# guidelines are available at http://www.ccdc.cam.ac.uk/access/V1 
# 
# Audit and citation data items may have been added by the CCDC. 
# Please retain this information to preserve the provenance of 
# this file and to allow appropriate attribution of the data. 
# 
#######################################################################

data_Th(CNXylCH2TMS)(BIMA)3
_database_code_depnum_ccdc_archive 'CCDC 1811109'
_audit_update_record             
;
2017-12-14 deposited with the CCDC.
2018-02-16 downloaded from the CCDC.
;

_audit_creation_method           SHELXL-2014/7
_shelx_SHELXL_version_number     2014/7
_chemical_name_systematic        Th(CNXylCH2SiMe3)(BIMA)3
_chemical_melting_point          ?
_chemical_formula_moiety         ?
_chemical_formula_sum            'C37 H71 N7 Si Th'
_chemical_formula_weight         874.13

loop_
_atom_type_symbol
_atom_type_description
_atom_type_scat_dispersion_real
_atom_type_scat_dispersion_imag
_atom_type_scat_source
C C 0.0033 0.0016 'International Tables Vol C Tables 4.2.6.8 and 6.1.1.4'
H H 0.0000 0.0000 'International Tables Vol C Tables 4.2.6.8 and 6.1.1.4'
N N 0.0061 0.0033 'International Tables Vol C Tables 4.2.6.8 and 6.1.1.4'
Si Si 0.0817 0.0704 'International Tables Vol C Tables 4.2.6.8 and 6.1.1.4'
Th Th -7.2400 8.8979 'International Tables Vol C Tables 4.2.6.8 and 6.1.1.4'

_space_group_crystal_system      monoclinic
_space_group_IT_number           14
_space_group_name_H-M_alt        'P 21/n'
_space_group_name_Hall           '-P 2yn'

_shelx_space_group_comment       
;
The symmetry employed for this shelxl refinement is uniquely defined
by the following loop, which should always be used as a source of
symmetry information in preference to the above space-group names.
They are only intended as comments.
;

loop_
_space_group_symop_operation_xyz
'x, y, z'
'-x+1/2, y+1/2, -z+1/2'
'-x, -y, -z'
'x-1/2, -y-1/2, z-1/2'

_cell_length_a                   10.9839(5)
_cell_length_b                   20.9900(8)
_cell_length_c                   18.2460(8)
_cell_angle_alpha                90
_cell_angle_beta                 93.4600(18)
_cell_angle_gamma                90
_cell_volume                     4199.0(3)
_cell_formula_units_Z            4
_cell_measurement_temperature    100(2)
_cell_measurement_reflns_used    9668
_cell_measurement_theta_min      2.24
_cell_measurement_theta_max      25.40

_exptl_crystal_description       Block
_exptl_crystal_colour            Colorless
_exptl_crystal_density_meas      ?
_exptl_crystal_density_method    ?
_exptl_crystal_density_diffrn    1.383
_exptl_crystal_F_000             1784
_exptl_transmission_factor_min   ?
_exptl_transmission_factor_max   ?
_exptl_crystal_size_max          0.200
_exptl_crystal_size_mid          0.200
_exptl_crystal_size_min          0.150
_exptl_absorpt_coefficient_mu    3.612
_shelx_estimated_absorpt_T_min   0.532
_shelx_estimated_absorpt_T_max   0.613
_exptl_absorpt_correction_type   multi-scan
_exptl_absorpt_correction_T_min  0.516
_exptl_absorpt_correction_T_max  0.745
_exptl_absorpt_process_details   SADABS
_exptl_absorpt_special_details   ?
_diffrn_ambient_temperature      100(2)
_diffrn_radiation_wavelength     0.71073
_diffrn_radiation_type           MoK\a
_diffrn_source                   'microfocus sealed tube'
_diffrn_measurement_device_type  'Bruker APEX-II CCD'
_diffrn_measurement_method       'phi and omega scans'
_diffrn_detector_area_resol_mean 8.366
_diffrn_reflns_number            60423
_diffrn_reflns_av_unetI/netI     0.0157
_diffrn_reflns_av_R_equivalents  0.0279
_diffrn_reflns_limit_h_min       -13
_diffrn_reflns_limit_h_max       13
_diffrn_reflns_limit_k_min       -25
_diffrn_reflns_limit_k_max       25
_diffrn_reflns_limit_l_min       -21
_diffrn_reflns_limit_l_max       22
_diffrn_reflns_theta_min         1.480
_diffrn_reflns_theta_max         25.459
_diffrn_reflns_theta_full        25.000
_diffrn_measured_fraction_theta_max 0.995
_diffrn_measured_fraction_theta_full 1.000
_diffrn_reflns_Laue_measured_fraction_max 0.995
_diffrn_reflns_Laue_measured_fraction_full 1.000
_diffrn_reflns_point_group_measured_fraction_max 0.995
_diffrn_reflns_point_group_measured_fraction_full 1.000
_reflns_number_total             7751
_reflns_number_gt                7080
_reflns_threshold_expression     'I > 2\s(I)'
_reflns_Friedel_coverage         0.000
_reflns_Friedel_fraction_max     .
_reflns_Friedel_fraction_full    .

_reflns_special_details          
;
 Reflections were merged by SHELXL according to the crystal
 class for the calculation of statistics and refinement.
 
 _reflns_Friedel_fraction is defined as the number of unique
 Friedel pairs measured divided by the number that would be
 possible theoretically, ignoring centric projections and
 systematic absences.
;

_computing_data_collection       'Bruker APEX2'
_computing_cell_refinement       'Bruker SAINT'
_computing_data_reduction        'Bruker SAINT'
_computing_structure_solution    'SHELXT (Sheldrick 2014)'
_computing_structure_refinement  'SHELXL-2014/7 (Sheldrick, 2014)'
_computing_molecular_graphics    Mercury
_computing_publication_material  WinGX
_refine_special_details          ?
_refine_ls_structure_factor_coef Fsqd
_refine_ls_matrix_type           full
_refine_ls_weighting_scheme      calc
_refine_ls_weighting_details     
'w=1/[\s^2^(Fo^2^)+(0.0114P)^2^+10.0343P] where P=(Fo^2^+2Fc^2^)/3'
_atom_sites_solution_primary     iterative
_atom_sites_solution_secondary   difmap
_atom_sites_solution_hydrogens   geom
_refine_ls_hydrogen_treatment    constr
_refine_ls_extinction_method     none
_refine_ls_extinction_coef       .
_refine_ls_number_reflns         7751
_refine_ls_number_parameters     435
_refine_ls_number_restraints     6
_refine_ls_R_factor_all          0.0258
_refine_ls_R_factor_gt           0.0220
_refine_ls_wR_factor_ref         0.0491
_refine_ls_wR_factor_gt          0.0470
_refine_ls_goodness_of_fit_ref   1.072
_refine_ls_restrained_S_all      1.090
_refine_ls_shift/su_max          0.003
_refine_ls_shift/su_mean         0.000

loop_
_atom_site_label
_atom_site_type_symbol
_atom_site_fract_x
_atom_site_fract_y
_atom_site_fract_z
_atom_site_U_iso_or_equiv
_atom_site_adp_type
_atom_site_occupancy
_atom_site_site_symmetry_order
_atom_site_calc_flag
_atom_site_refinement_flags_posn
_atom_site_refinement_flags_adp
_atom_site_refinement_flags_occupancy
_atom_site_disorder_assembly
_atom_site_disorder_group
C1 C 0.6219(4) 0.8036(3) 0.3359(3) 0.096(2) Uani 1 1 d . . . . .
H1A H 0.6778 0.8152 0.2982 0.143 Uiso 1 1 calc R U . . .
H1B H 0.6272 0.7577 0.3453 0.143 Uiso 1 1 calc R U . . .
H1C H 0.6443 0.8269 0.3813 0.143 Uiso 1 1 calc R U . . .
C2 C 0.5042(5) 0.8192(2) 0.3119(3) 0.0871(17) Uani 1 1 d . U . . .
H2 H 0.4672 0.7978 0.3542 0.105 Uiso 1 1 calc R U . . .
C3 C 0.4485(4) 0.8798(2) 0.3256(2) 0.0589(12) Uani 1 1 d . . . . .
H3A H 0.4900 0.8997 0.3688 0.088 Uiso 1 1 calc R U . . .
H3B H 0.3622 0.8734 0.3344 0.088 Uiso 1 1 calc R U . . .
H3C H 0.4554 0.9076 0.2828 0.088 Uiso 1 1 calc R U . . .
C4 C 0.4475(3) 0.78544(14) 0.18503(19) 0.0301(7) Uani 1 1 d . . . . .
C5 C 0.5300(4) 0.83406(18) 0.1522(3) 0.0578(12) Uani 1 1 d . . . . .
H5A H 0.6084 0.8142 0.1432 0.087 Uiso 1 1 calc R U . . .
H5B H 0.5433 0.8697 0.1865 0.087 Uiso 1 1 calc R U . . .
H5C H 0.4917 0.8498 0.1058 0.087 Uiso 1 1 calc R U . . .
C6 C 0.3829(4) 0.6794(2) 0.0326(2) 0.0468(10) Uani 1 1 d . . . . .
H6A H 0.4545 0.6546 0.0501 0.070 Uiso 1 1 calc R U . . .
H6B H 0.3796 0.6817 -0.0212 0.070 Uiso 1 1 calc R U . . .
H6C H 0.3089 0.6587 0.0483 0.070 Uiso 1 1 calc R U . . .
C7 C 0.3918(4) 0.74526(18) 0.06377(19) 0.0424(9) Uani 1 1 d . . . . .
H7 H 0.4756 0.7612 0.0554 0.051 Uiso 1 1 calc R U . . .
C8 C 0.3010(5) 0.7936(3) 0.0270(2) 0.0752(16) Uani 1 1 d . . . . .
H8A H 0.2176 0.7775 0.0295 0.113 Uiso 1 1 calc R U . . .
H8B H 0.3193 0.7993 -0.0245 0.113 Uiso 1 1 calc R U . . .
H8C H 0.3087 0.8345 0.0526 0.113 Uiso 1 1 calc R U . . .
C9 C 0.0315(6) 0.6738(3) 0.0721(3) 0.088(2) Uani 1 1 d . . . . .
H9A H -0.0292 0.6951 0.1007 0.132 Uiso 1 1 calc R U . . .
H9B H -0.0045 0.6641 0.0229 0.132 Uiso 1 1 calc R U . . .
H9C H 0.1021 0.7019 0.0680 0.132 Uiso 1 1 calc R U . . .
C10 C 0.0683(6) 0.6181(2) 0.1066(2) 0.0763(17) Uani 1 1 d . . . . .
H10 H -0.0119 0.6033 0.1234 0.092 Uiso 1 1 calc R U . . .
C11 C 0.1018(4) 0.5615(2) 0.0636(2) 0.0534(11) Uani 1 1 d . . . . .
H11A H 0.0535 0.5610 0.0167 0.080 Uiso 1 1 calc R U . . .
H11B H 0.0854 0.5228 0.0913 0.080 Uiso 1 1 calc R U . . .
H11C H 0.1888 0.5635 0.0545 0.080 Uiso 1 1 calc R U . . .
C12 C 0.0975(3) 0.59197(14) 0.23527(18) 0.0289(7) Uani 1 1 d . . . . .
C13 C -0.0277(3) 0.56042(18) 0.2334(2) 0.0422(9) Uani 1 1 d . . . . .
H13A H -0.0906 0.5919 0.2191 0.063 Uiso 1 1 calc R U . . .
H13B H -0.0424 0.5436 0.2822 0.063 Uiso 1 1 calc R U . . .
H13C H -0.0307 0.5255 0.1977 0.063 Uiso 1 1 calc R U . . .
C14 C 0.1244(3) 0.49521(16) 0.3674(2) 0.0394(8) Uani 1 1 d . . . . .
H14A H 0.0419 0.4858 0.3468 0.059 Uiso 1 1 calc R U . . .
H14B H 0.1334 0.4796 0.4181 0.059 Uiso 1 1 calc R U . . .
H14C H 0.1843 0.4741 0.3380 0.059 Uiso 1 1 calc R U . . .
C15 C 0.1455(3) 0.56729(16) 0.36658(17) 0.0299(7) Uani 1 1 d . . . . .
H15 H 0.2212 0.5743 0.3988 0.036 Uiso 1 1 calc R U . . .
C16 C 0.0452(3) 0.60414(19) 0.4036(2) 0.0436(9) Uani 1 1 d . . . . .
H16A H 0.0646 0.6497 0.4039 0.065 Uiso 1 1 calc R U . . .
H16B H 0.0403 0.5891 0.4542 0.065 Uiso 1 1 calc R U . . .
H16C H -0.0333 0.5971 0.3763 0.065 Uiso 1 1 calc R U . . .
C17 C -0.0588(3) 0.7604(2) 0.2671(3) 0.0564(11) Uani 1 1 d . . . . .
H17A H -0.0500 0.7234 0.2352 0.085 Uiso 1 1 calc R U . . .
H17B H -0.1221 0.7887 0.2453 0.085 Uiso 1 1 calc R U . . .
H17C H -0.0821 0.7462 0.3155 0.085 Uiso 1 1 calc R U . . .
C18 C 0.0617(3) 0.79612(16) 0.27543(19) 0.0354(8) Uani 1 1 d . . . . .
H18 H 0.0544 0.8318 0.3112 0.043 Uiso 1 1 calc R U . . .
C19 C 0.0961(3) 0.82297(17) 0.2022(2) 0.0423(9) Uani 1 1 d . . . . .
H19A H 0.1729 0.8467 0.2091 0.064 Uiso 1 1 calc R U . . .
H19B H 0.0316 0.8516 0.1827 0.064 Uiso 1 1 calc R U . . .
H19C H 0.1062 0.7880 0.1675 0.064 Uiso 1 1 calc R U . . .
C20 C 0.2082(3) 0.75456(14) 0.37106(16) 0.0271(7) Uani 1 1 d . . . . .
C21 C 0.1734(4) 0.80572(17) 0.42506(19) 0.0446(9) Uani 1 1 d . . . . .
H21A H 0.1832 0.8479 0.4030 0.067 Uiso 1 1 calc R U . . .
H21B H 0.2264 0.8024 0.4701 0.067 Uiso 1 1 calc R U . . .
H21C H 0.0883 0.7998 0.4369 0.067 Uiso 1 1 calc R U . . .
C22 C 0.2756(3) 0.68146(17) 0.51895(18) 0.0360(8) Uani 1 1 d . . . . .
H22A H 0.1991 0.7056 0.5187 0.054 Uiso 1 1 calc R U . . .
H22B H 0.3187 0.6850 0.5674 0.054 Uiso 1 1 calc R U . . .
H22C H 0.2576 0.6366 0.5082 0.054 Uiso 1 1 calc R U . . .
C23 C 0.3554(3) 0.70844(15) 0.46068(16) 0.0266(7) Uani 1 1 d . . . . .
H23 H 0.3793 0.7529 0.4752 0.032 Uiso 1 1 calc R U . . .
C24 C 0.4697(3) 0.6692(2) 0.45809(19) 0.0451(10) Uani 1 1 d . . . . .
H24A H 0.4486 0.6260 0.4412 0.068 Uiso 1 1 calc R U . . .
H24B H 0.5107 0.6671 0.5073 0.068 Uiso 1 1 calc R U . . .
H24C H 0.5244 0.6889 0.4241 0.068 Uiso 1 1 calc R U . . .
C25 C 0.4694(3) 0.48955(16) 0.38915(18) 0.0329(7) Uani 1 1 d . . . . .
H25A H 0.4094 0.4937 0.3475 0.049 Uiso 1 1 calc R U . . .
H25B H 0.4472 0.5179 0.4289 0.049 Uiso 1 1 calc R U . . .
H25C H 0.4707 0.4454 0.4066 0.049 Uiso 1 1 calc R U . . .
C26 C 0.7322(3) 0.51624(18) 0.44222(18) 0.0382(8) Uani 1 1 d . . . . .
H26A H 0.7333 0.4754 0.4682 0.057 Uiso 1 1 calc R U . . .
H26B H 0.7061 0.5500 0.4749 0.057 Uiso 1 1 calc R U . . .
H26C H 0.8142 0.5258 0.4269 0.057 Uiso 1 1 calc R U . . .
C27 C 0.6799(3) 0.45043(16) 0.29594(18) 0.0331(7) Uani 1 1 d . . . . .
H27A H 0.6878 0.4094 0.3214 0.050 Uiso 1 1 calc R U . . .
H27B H 0.7596 0.4634 0.2797 0.050 Uiso 1 1 calc R U . . .
H27C H 0.6220 0.4463 0.2532 0.050 Uiso 1 1 calc R U . . .
C28 C 0.6242(3) 0.59318(14) 0.31440(16) 0.0235(6) Uani 1 1 d . . . . .
H28A H 0.6545 0.6245 0.3518 0.028 Uiso 1 1 calc R U . . .
H28B H 0.6836 0.5921 0.2757 0.028 Uiso 1 1 calc R U . . .
C29 C 0.5057(3) 0.61721(13) 0.28059(15) 0.0216(6) Uani 1 1 d . . . . .
C30 C 0.5324(3) 0.56847(15) 0.16190(16) 0.0253(6) Uani 1 1 d . . . . .
C31 C 0.6792(3) 0.66019(16) 0.14629(18) 0.0329(7) Uani 1 1 d . . . . .
H31A H 0.6091 0.6890 0.1471 0.049 Uiso 1 1 calc R U . . .
H31B H 0.7326 0.6740 0.1082 0.049 Uiso 1 1 calc R U . . .
H31C H 0.7246 0.6610 0.1942 0.049 Uiso 1 1 calc R U . . .
C32 C 0.6351(3) 0.59334(16) 0.12987(16) 0.0293(7) Uani 1 1 d . . . . .
C33 C 0.6933(3) 0.55507(19) 0.07957(18) 0.0417(9) Uani 1 1 d . . . . .
H33 H 0.7635 0.5706 0.0573 0.050 Uiso 1 1 calc R U . . .
C34 C 0.6494(4) 0.4949(2) 0.0621(2) 0.0491(10) Uani 1 1 d . . . . .
H34 H 0.6908 0.4691 0.0288 0.059 Uiso 1 1 calc R U . . .
C35 C 0.5466(4) 0.47206(18) 0.09226(19) 0.0423(9) Uani 1 1 d . . . . .
H35 H 0.5169 0.4309 0.0788 0.051 Uiso 1 1 calc R U . . .
C36 C 0.4855(3) 0.50811(15) 0.14206(17) 0.0301(7) Uani 1 1 d . . . . .
C37 C 0.3718(3) 0.48346(16) 0.17424(19) 0.0363(8) Uani 1 1 d . . . . .
H37A H 0.3310 0.4532 0.1400 0.054 Uiso 1 1 calc R U . . .
H37B H 0.3169 0.5191 0.1828 0.054 Uiso 1 1 calc R U . . .
H37C H 0.3935 0.4620 0.2209 0.054 Uiso 1 1 calc R U . . .
N1 N 0.4400(3) 0.77844(13) 0.25683(17) 0.0411(7) Uani 1 1 d . . . . .
N2 N 0.3800(2) 0.74496(12) 0.14376(14) 0.0282(6) Uani 1 1 d . . . . .
N3 N 0.1372(3) 0.62250(13) 0.17774(15) 0.0359(7) Uani 1 1 d . . . . .
N4 N 0.1733(2) 0.59324(12) 0.29456(13) 0.0238(5) Uani 1 1 d . . . . .
N5 N 0.1580(2) 0.75245(12) 0.30284(14) 0.0286(6) Uani 1 1 d . . . . .
N6 N 0.2928(2) 0.71055(11) 0.38726(13) 0.0232(5) Uani 1 1 d . . . . .
N7 N 0.4685(2) 0.60556(11) 0.21296(13) 0.0208(5) Uani 1 1 d . . . . .
Si1 Si 0.62360(7) 0.51158(4) 0.35964(4) 0.02407(18) Uani 1 1 d . . . . .
Th1 Th 0.31116(2) 0.67955(2) 0.25333(2) 0.01931(4) Uani 1 1 d . . . . .

loop_
_atom_site_aniso_label
_atom_site_aniso_U_11
_atom_site_aniso_U_22
_atom_site_aniso_U_33
_atom_site_aniso_U_23
_atom_site_aniso_U_13
_atom_site_aniso_U_12
C1 0.052(3) 0.123(5) 0.108(5) -0.064(4) -0.032(3) 0.018(3)
C2 0.097(3) 0.052(3) 0.104(3) -0.032(2) -0.056(3) 0.008(2)
C3 0.073(3) 0.048(3) 0.056(3) -0.022(2) 0.000(2) -0.006(2)
C4 0.0244(16) 0.0147(15) 0.052(2) 0.0026(14) 0.0057(14) 0.0026(12)
C5 0.049(2) 0.029(2) 0.100(4) -0.010(2) 0.039(2) -0.0148(17)
C6 0.041(2) 0.069(3) 0.0297(19) -0.0055(18) -0.0013(15) -0.0020(19)
C7 0.051(2) 0.042(2) 0.0346(19) 0.0151(16) 0.0073(16) 0.0019(17)
C8 0.076(3) 0.110(4) 0.039(2) 0.026(3) 0.003(2) 0.034(3)
C9 0.119(5) 0.100(4) 0.041(3) -0.004(3) -0.030(3) 0.069(4)
C10 0.135(5) 0.046(3) 0.041(2) -0.003(2) -0.050(3) 0.007(3)
C11 0.066(3) 0.063(3) 0.030(2) -0.0057(18) -0.0070(18) 0.006(2)
C12 0.0316(17) 0.0179(15) 0.0356(18) -0.0025(13) -0.0112(14) 0.0076(13)
C13 0.0330(19) 0.038(2) 0.053(2) 0.0002(17) -0.0196(16) -0.0008(16)
C14 0.045(2) 0.0341(19) 0.0375(19) 0.0098(15) -0.0071(16) -0.0163(16)
C15 0.0293(17) 0.0340(18) 0.0260(16) 0.0036(14) -0.0001(13) -0.0101(14)
C16 0.038(2) 0.053(2) 0.041(2) -0.0081(18) 0.0124(16) -0.0154(17)
C17 0.035(2) 0.059(3) 0.076(3) 0.025(2) 0.014(2) 0.0164(19)
C18 0.044(2) 0.0250(17) 0.0372(19) 0.0004(14) 0.0061(15) 0.0149(15)
C19 0.043(2) 0.035(2) 0.048(2) 0.0149(17) 0.0027(17) 0.0146(16)
C20 0.0386(18) 0.0185(15) 0.0254(16) -0.0005(12) 0.0107(13) -0.0004(13)
C21 0.073(3) 0.0320(19) 0.0295(18) -0.0048(15) 0.0100(18) 0.0162(18)
C22 0.0423(19) 0.042(2) 0.0239(16) 0.0053(15) 0.0058(14) -0.0027(16)
C23 0.0368(17) 0.0225(16) 0.0208(15) -0.0027(12) 0.0038(13) -0.0094(13)
C24 0.0333(19) 0.074(3) 0.0266(18) -0.0119(18) -0.0085(14) 0.0073(18)
C25 0.0322(17) 0.0320(18) 0.0349(18) 0.0042(14) 0.0068(14) -0.0062(14)
C26 0.0359(19) 0.046(2) 0.0320(18) 0.0162(16) -0.0065(15) -0.0065(16)
C27 0.0312(17) 0.0306(18) 0.0375(18) 0.0045(14) 0.0025(14) 0.0046(14)
C28 0.0242(15) 0.0242(16) 0.0220(15) 0.0030(12) 0.0014(12) -0.0041(12)
C29 0.0254(15) 0.0186(14) 0.0207(15) 0.0047(11) 0.0017(12) -0.0039(12)
C30 0.0310(16) 0.0255(16) 0.0192(14) 0.0014(12) -0.0010(12) 0.0097(13)
C31 0.0306(17) 0.041(2) 0.0279(17) 0.0094(14) 0.0066(13) 0.0034(15)
C32 0.0328(17) 0.0349(18) 0.0200(15) 0.0015(13) 0.0001(13) 0.0104(14)
C33 0.0380(19) 0.060(3) 0.0276(18) -0.0032(17) 0.0045(15) 0.0143(18)
C34 0.056(2) 0.056(3) 0.035(2) -0.0201(18) 0.0028(18) 0.021(2)
C35 0.053(2) 0.037(2) 0.0354(19) -0.0147(16) -0.0076(17) 0.0139(17)
C36 0.0398(18) 0.0254(17) 0.0237(16) -0.0038(13) -0.0083(13) 0.0094(14)
C37 0.045(2) 0.0222(17) 0.0404(19) -0.0044(14) -0.0078(16) 0.0013(15)
N1 0.0532(19) 0.0240(15) 0.0439(18) -0.0072(13) -0.0166(14) -0.0039(13)
N2 0.0351(15) 0.0244(14) 0.0249(13) 0.0065(11) 0.0005(11) -0.0042(11)
N3 0.0542(18) 0.0255(14) 0.0258(14) 0.0003(12) -0.0142(13) 0.0026(13)
N4 0.0243(13) 0.0214(13) 0.0249(13) -0.0001(10) -0.0041(10) -0.0026(10)
N5 0.0371(15) 0.0232(14) 0.0258(14) -0.0011(11) 0.0031(11) 0.0089(11)
N6 0.0299(13) 0.0196(13) 0.0204(12) -0.0018(10) 0.0041(10) -0.0030(11)
N7 0.0270(13) 0.0160(12) 0.0195(12) 0.0011(9) 0.0026(10) 0.0011(10)
Si1 0.0233(4) 0.0262(4) 0.0225(4) 0.0070(3) -0.0002(3) -0.0010(3)
Th1 0.02668(6) 0.01488(6) 0.01634(6) -0.00022(4) 0.00097(4) 0.00202(4)

_geom_special_details            
;
 All esds (except the esd in the dihedral angle between two l.s. planes)
 are estimated using the full covariance matrix.  The cell esds are taken
 into account individually in the estimation of esds in distances, angles
 and torsion angles; correlations between esds in cell parameters are only
 used when they are defined by crystal symmetry.  An approximate (isotropic)
 treatment of cell esds is used for estimating esds involving l.s. planes.
;

loop_
_geom_bond_atom_site_label_1
_geom_bond_atom_site_label_2
_geom_bond_distance
_geom_bond_site_symmetry_2
_geom_bond_publ_flag
C1 C2 1.379(7) . ?
C1 H1A 0.9800 . ?
C1 H1B 0.9800 . ?
C1 H1C 0.9800 . ?
C2 C3 1.440(6) . ?
C2 N1 1.468(5) . ?
C2 H2 1.0000 . ?
C3 H3A 0.9800 . ?
C3 H3B 0.9800 . ?
C3 H3C 0.9800 . ?
C4 N1 1.326(5) . ?
C4 N2 1.331(4) . ?
C4 C5 1.512(5) . ?
C4 Th1 2.993(3) . ?
C5 H5A 0.9800 . ?
C5 H5B 0.9800 . ?
C5 H5C 0.9800 . ?
C6 C7 1.496(5) . ?
C6 H6A 0.9800 . ?
C6 H6B 0.9800 . ?
C6 H6C 0.9800 . ?
C7 N2 1.473(4) . ?
C7 C8 1.546(5) . ?
C7 H7 1.0000 . ?
C8 H8A 0.9800 . ?
C8 H8B 0.9800 . ?
C8 H8C 0.9800 . ?
C9 C10 1.377(6) . ?
C9 H9A 0.9800 . ?
C9 H9B 0.9800 . ?
C9 H9C 0.9800 . ?
C10 N3 1.466(4) . ?
C10 C11 1.481(6) . ?
C10 H10 1.0000 . ?
C11 H11A 0.9800 . ?
C11 H11B 0.9800 . ?
C11 H11C 0.9800 . ?
C12 N4 1.325(4) . ?
C12 N3 1.326(4) . ?
C12 C13 1.525(5) . ?
C12 Th1 2.984(3) . ?
C13 H13A 0.9800 . ?
C13 H13B 0.9800 . ?
C13 H13C 0.9800 . ?
C14 C15 1.531(5) . ?
C14 H14A 0.9800 . ?
C14 H14B 0.9800 . ?
C14 H14C 0.9800 . ?
C15 N4 1.471(4) . ?
C15 C16 1.536(5) . ?
C15 H15 1.0000 . ?
C16 H16A 0.9800 . ?
C16 H16B 0.9800 . ?
C16 H16C 0.9800 . ?
C17 C18 1.520(5) . ?
C17 H17A 0.9800 . ?
C17 H17B 0.9800 . ?
C17 H17C 0.9800 . ?
C18 N5 1.465(4) . ?
C18 C19 1.519(5) . ?
C18 H18 1.0000 . ?
C19 H19A 0.9800 . ?
C19 H19B 0.9800 . ?
C19 H19C 0.9800 . ?
C20 N6 1.331(4) . ?
C20 N5 1.331(4) . ?
C20 C21 1.522(4) . ?
C20 Th1 2.944(3) . ?
C21 H21A 0.9800 . ?
C21 H21B 0.9800 . ?
C21 H21C 0.9800 . ?
C22 C23 1.528(4) . ?
C22 H22A 0.9800 . ?
C22 H22B 0.9800 . ?
C22 H22C 0.9800 . ?
C23 N6 1.469(4) . ?
C23 C24 1.505(5) . ?
C23 H23 1.0000 . ?
C24 H24A 0.9800 . ?
C24 H24B 0.9800 . ?
C24 H24C 0.9800 . ?
C25 Si1 1.866(3) . ?
C25 H25A 0.9800 . ?
C25 H25B 0.9800 . ?
C25 H25C 0.9800 . ?
C26 Si1 1.867(3) . ?
C26 H26A 0.9800 . ?
C26 H26B 0.9800 . ?
C26 H26C 0.9800 . ?
C27 Si1 1.862(3) . ?
C27 H27A 0.9800 . ?
C27 H27B 0.9800 . ?
C27 H27C 0.9800 . ?
C28 C29 1.494(4) . ?
C28 Si1 1.901(3) . ?
C28 H28A 0.9900 . ?
C28 H28B 0.9900 . ?
C29 N7 1.299(4) . ?
C29 Th1 2.529(3) . ?
C30 C32 1.402(4) . ?
C30 C36 1.407(4) . ?
C30 N7 1.430(4) . ?
C31 C32 1.509(5) . ?
C31 H31A 0.9800 . ?
C31 H31B 0.9800 . ?
C31 H31C 0.9800 . ?
C32 C33 1.403(5) . ?
C33 C34 1.381(6) . ?
C33 H33 0.9500 . ?
C34 C35 1.372(6) . ?
C34 H34 0.9500 . ?
C35 C36 1.387(5) . ?
C35 H35 0.9500 . ?
C36 C37 1.503(5) . ?
C37 H37A 0.9800 . ?
C37 H37B 0.9800 . ?
C37 H37C 0.9800 . ?
N1 Th1 2.511(3) . ?
N2 Th1 2.576(2) . ?
N3 Th1 2.583(3) . ?
N4 Th1 2.505(2) . ?
N5 Th1 2.484(2) . ?
N6 Th1 2.548(2) . ?
N7 Th1 2.469(2) . ?

loop_
_geom_angle_atom_site_label_1
_geom_angle_atom_site_label_2
_geom_angle_atom_site_label_3
_geom_angle
_geom_angle_site_symmetry_1
_geom_angle_site_symmetry_3
_geom_angle_publ_flag
C2 C1 H1A 109.5 . . ?
C2 C1 H1B 109.5 . . ?
H1A C1 H1B 109.5 . . ?
C2 C1 H1C 109.5 . . ?
H1A C1 H1C 109.5 . . ?
H1B C1 H1C 109.5 . . ?
C1 C2 C3 123.7(4) . . ?
C1 C2 N1 118.8(4) . . ?
C3 C2 N1 116.2(4) . . ?
C1 C2 H2 93.8 . . ?
C3 C2 H2 93.8 . . ?
N1 C2 H2 93.8 . . ?
C2 C3 H3A 109.5 . . ?
C2 C3 H3B 109.5 . . ?
H3A C3 H3B 109.5 . . ?
C2 C3 H3C 109.5 . . ?
H3A C3 H3C 109.5 . . ?
H3B C3 H3C 109.5 . . ?
N1 C4 N2 115.0(3) . . ?
N1 C4 C5 122.7(3) . . ?
N2 C4 C5 122.2(3) . . ?
N1 C4 Th1 56.22(16) . . ?
N2 C4 Th1 59.08(16) . . ?
C5 C4 Th1 173.1(2) . . ?
C4 C5 H5A 109.5 . . ?
C4 C5 H5B 109.5 . . ?
H5A C5 H5B 109.5 . . ?
C4 C5 H5C 109.5 . . ?
H5A C5 H5C 109.5 . . ?
H5B C5 H5C 109.5 . . ?
C7 C6 H6A 109.5 . . ?
C7 C6 H6B 109.5 . . ?
H6A C6 H6B 109.5 . . ?
C7 C6 H6C 109.5 . . ?
H6A C6 H6C 109.5 . . ?
H6B C6 H6C 109.5 . . ?
N2 C7 C6 111.4(3) . . ?
N2 C7 C8 109.9(3) . . ?
C6 C7 C8 114.5(4) . . ?
N2 C7 H7 106.8 . . ?
C6 C7 H7 106.8 . . ?
C8 C7 H7 106.8 . . ?
C7 C8 H8A 109.5 . . ?
C7 C8 H8B 109.5 . . ?
H8A C8 H8B 109.5 . . ?
C7 C8 H8C 109.5 . . ?
H8A C8 H8C 109.5 . . ?
H8B C8 H8C 109.5 . . ?
C10 C9 H9A 109.5 . . ?
C10 C9 H9B 109.5 . . ?
H9A C9 H9B 109.5 . . ?
C10 C9 H9C 109.5 . . ?
H9A C9 H9C 109.5 . . ?
H9B C9 H9C 109.5 . . ?
C9 C10 N3 118.2(4) . . ?
C9 C10 C11 120.9(4) . . ?
N3 C10 C11 112.8(4) . . ?
C9 C10 H10 99.5 . . ?
N3 C10 H10 99.5 . . ?
C11 C10 H10 99.5 . . ?
C10 C11 H11A 109.5 . . ?
C10 C11 H11B 109.5 . . ?
H11A C11 H11B 109.5 . . ?
C10 C11 H11C 109.5 . . ?
H11A C11 H11C 109.5 . . ?
H11B C11 H11C 109.5 . . ?
N4 C12 N3 114.6(3) . . ?
N4 C12 C13 123.3(3) . . ?
N3 C12 C13 122.1(3) . . ?
N4 C12 Th1 56.35(16) . . ?
N3 C12 Th1 59.71(17) . . ?
C13 C12 Th1 166.5(2) . . ?
C12 C13 H13A 109.5 . . ?
C12 C13 H13B 109.5 . . ?
H13A C13 H13B 109.5 . . ?
C12 C13 H13C 109.5 . . ?
H13A C13 H13C 109.5 . . ?
H13B C13 H13C 109.5 . . ?
C15 C14 H14A 109.5 . . ?
C15 C14 H14B 109.5 . . ?
H14A C14 H14B 109.5 . . ?
C15 C14 H14C 109.5 . . ?
H14A C14 H14C 109.5 . . ?
H14B C14 H14C 109.5 . . ?
N4 C15 C14 114.5(3) . . ?
N4 C15 C16 113.5(3) . . ?
C14 C15 C16 112.3(3) . . ?
N4 C15 H15 105.1 . . ?
C14 C15 H15 105.1 . . ?
C16 C15 H15 105.1 . . ?
C15 C16 H16A 109.5 . . ?
C15 C16 H16B 109.5 . . ?
H16A C16 H16B 109.5 . . ?
C15 C16 H16C 109.5 . . ?
H16A C16 H16C 109.5 . . ?
H16B C16 H16C 109.5 . . ?
C18 C17 H17A 109.5 . . ?
C18 C17 H17B 109.5 . . ?
H17A C17 H17B 109.5 . . ?
C18 C17 H17C 109.5 . . ?
H17A C17 H17C 109.5 . . ?
H17B C17 H17C 109.5 . . ?
N5 C18 C19 108.6(3) . . ?
N5 C18 C17 109.4(3) . . ?
C19 C18 C17 110.9(3) . . ?
N5 C18 H18 109.3 . . ?
C19 C18 H18 109.3 . . ?
C17 C18 H18 109.3 . . ?
C18 C19 H19A 109.5 . . ?
C18 C19 H19B 109.5 . . ?
H19A C19 H19B 109.5 . . ?
C18 C19 H19C 109.5 . . ?
H19A C19 H19C 109.5 . . ?
H19B C19 H19C 109.5 . . ?
N6 C20 N5 115.4(3) . . ?
N6 C20 C21 123.1(3) . . ?
N5 C20 C21 121.5(3) . . ?
N6 C20 Th1 59.79(15) . . ?
N5 C20 Th1 57.01(15) . . ?
C21 C20 Th1 166.5(2) . . ?
C20 C21 H21A 109.5 . . ?
C20 C21 H21B 109.5 . . ?
H21A C21 H21B 109.5 . . ?
C20 C21 H21C 109.5 . . ?
H21A C21 H21C 109.5 . . ?
H21B C21 H21C 109.5 . . ?
C23 C22 H22A 109.5 . . ?
C23 C22 H22B 109.5 . . ?
H22A C22 H22B 109.5 . . ?
C23 C22 H22C 109.5 . . ?
H22A C22 H22C 109.5 . . ?
H22B C22 H22C 109.5 . . ?
N6 C23 C24 109.5(2) . . ?
N6 C23 C22 112.9(3) . . ?
C24 C23 C22 109.5(3) . . ?
N6 C23 H23 108.3 . . ?
C24 C23 H23 108.3 . . ?
C22 C23 H23 108.3 . . ?
C23 C24 H24A 109.5 . . ?
C23 C24 H24B 109.5 . . ?
H24A C24 H24B 109.5 . . ?
C23 C24 H24C 109.5 . . ?
H24A C24 H24C 109.5 . . ?
H24B C24 H24C 109.5 . . ?
Si1 C25 H25A 109.5 . . ?
Si1 C25 H25B 109.5 . . ?
H25A C25 H25B 109.5 . . ?
Si1 C25 H25C 109.5 . . ?
H25A C25 H25C 109.5 . . ?
H25B C25 H25C 109.5 . . ?
Si1 C26 H26A 109.5 . . ?
Si1 C26 H26B 109.5 . . ?
H26A C26 H26B 109.5 . . ?
Si1 C26 H26C 109.5 . . ?
H26A C26 H26C 109.5 . . ?
H26B C26 H26C 109.5 . . ?
Si1 C27 H27A 109.5 . . ?
Si1 C27 H27B 109.5 . . ?
H27A C27 H27B 109.5 . . ?
Si1 C27 H27C 109.5 . . ?
H27A C27 H27C 109.5 . . ?
H27B C27 H27C 109.5 . . ?
C29 C28 Si1 117.2(2) . . ?
C29 C28 H28A 108.0 . . ?
Si1 C28 H28A 108.0 . . ?
C29 C28 H28B 108.0 . . ?
Si1 C28 H28B 108.0 . . ?
H28A C28 H28B 107.2 . . ?
N7 C29 C28 123.0(3) . . ?
N7 C29 Th1 72.38(16) . . ?
C28 C29 Th1 163.8(2) . . ?
C32 C30 C36 121.3(3) . . ?
C32 C30 N7 120.5(3) . . ?
C36 C30 N7 118.1(3) . . ?
C32 C31 H31A 109.5 . . ?
C32 C31 H31B 109.5 . . ?
H31A C31 H31B 109.5 . . ?
C32 C31 H31C 109.5 . . ?
H31A C31 H31C 109.5 . . ?
H31B C31 H31C 109.5 . . ?
C30 C32 C33 118.0(3) . . ?
C30 C32 C31 121.4(3) . . ?
C33 C32 C31 120.6(3) . . ?
C34 C33 C32 120.5(4) . . ?
C34 C33 H33 119.7 . . ?
C32 C33 H33 119.7 . . ?
C35 C34 C33 120.8(3) . . ?
C35 C34 H34 119.6 . . ?
C33 C34 H34 119.6 . . ?
C34 C35 C36 120.9(4) . . ?
C34 C35 H35 119.5 . . ?
C36 C35 H35 119.5 . . ?
C35 C36 C30 118.4(3) . . ?
C35 C36 C37 121.0(3) . . ?
C30 C36 C37 120.6(3) . . ?
C36 C37 H37A 109.5 . . ?
C36 C37 H37B 109.5 . . ?
H37A C37 H37B 109.5 . . ?
C36 C37 H37C 109.5 . . ?
H37A C37 H37C 109.5 . . ?
H37B C37 H37C 109.5 . . ?
C4 N1 C2 123.8(4) . . ?
C4 N1 Th1 97.75(19) . . ?
C2 N1 Th1 138.3(3) . . ?
C4 N2 C7 118.6(3) . . ?
C4 N2 Th1 94.62(19) . . ?
C7 N2 Th1 144.9(2) . . ?
C12 N3 C10 119.6(4) . . ?
C12 N3 Th1 93.98(18) . . ?
C10 N3 Th1 145.9(3) . . ?
C12 N4 C15 124.6(3) . . ?
C12 N4 Th1 97.52(19) . . ?
C15 N4 Th1 134.23(18) . . ?
C20 N5 C18 123.2(3) . . ?
C20 N5 Th1 96.28(19) . . ?
C18 N5 Th1 138.8(2) . . ?
C20 N6 C23 120.4(2) . . ?
C20 N6 Th1 93.37(17) . . ?
C23 N6 Th1 143.80(19) . . ?
C29 N7 C30 125.6(2) . . ?
C29 N7 Th1 77.51(17) . . ?
C30 N7 Th1 156.46(18) . . ?
C27 Si1 C25 110.53(15) . . ?
C27 Si1 C26 108.64(16) . . ?
C25 Si1 C26 109.08(16) . . ?
C27 Si1 C28 109.87(14) . . ?
C25 Si1 C28 112.05(14) . . ?
C26 Si1 C28 106.53(15) . . ?
N7 Th1 N5 176.04(8) . . ?
N7 Th1 N4 94.66(8) . . ?
N5 Th1 N4 84.35(8) . . ?
N7 Th1 N1 97.12(9) . . ?
N5 Th1 N1 82.80(10) . . ?
N4 Th1 N1 160.05(9) . . ?
N7 Th1 C29 30.11(8) . . ?
N5 Th1 C29 146.08(9) . . ?
N4 Th1 C29 94.90(8) . . ?
N1 Th1 C29 87.39(9) . . ?
N7 Th1 N6 122.95(8) . . ?
N5 Th1 N6 53.10(8) . . ?
N4 Th1 N6 79.20(8) . . ?
N1 Th1 N6 80.89(9) . . ?
C29 Th1 N6 93.33(9) . . ?
N7 Th1 N2 81.96(8) . . ?
N5 Th1 N2 101.01(8) . . ?
N4 Th1 N2 146.04(8) . . ?
N1 Th1 N2 52.24(9) . . ?
C29 Th1 N2 98.29(9) . . ?
N6 Th1 N2 130.69(8) . . ?
N7 Th1 N3 93.31(9) . . ?
N5 Th1 N3 89.10(9) . . ?
N4 Th1 N3 51.98(8) . . ?
N1 Th1 N3 142.63(9) . . ?
C29 Th1 N3 117.02(9) . . ?
N6 Th1 N3 122.12(9) . . ?
N2 Th1 N3 94.31(9) . . ?
N7 Th1 C20 149.42(8) . . ?
N5 Th1 C20 26.71(9) . . ?
N4 Th1 C20 84.37(8) . . ?
N1 Th1 C20 77.30(10) . . ?
C29 Th1 C20 119.37(9) . . ?
N6 Th1 C20 26.83(8) . . ?
N2 Th1 C20 115.15(8) . . ?
N3 Th1 C20 109.46(9) . . ?
N7 Th1 C12 98.02(8) . . ?
N5 Th1 C12 82.78(9) . . ?
N4 Th1 C12 26.13(8) . . ?
N1 Th1 C12 161.91(9) . . ?
C29 Th1 C12 110.64(8) . . ?
N6 Th1 C12 98.98(8) . . ?
N2 Th1 C12 120.57(8) . . ?
N3 Th1 C12 26.31(9) . . ?
C20 Th1 C12 94.35(9) . . ?
N7 Th1 C4 88.06(8) . . ?
N5 Th1 C4 93.48(8) . . ?
N4 Th1 C4 171.26(8) . . ?
N1 Th1 C4 26.03(9) . . ?
C29 Th1 C4 91.61(8) . . ?
N6 Th1 C4 106.26(9) . . ?
N2 Th1 C4 26.30(9) . . ?
N3 Th1 C4 119.64(9) . . ?
C20 Th1 C4 97.50(8) . . ?
C12 Th1 C4 145.22(9) . . ?

_refine_diff_density_max         1.103
_refine_diff_density_min         -1.137
_refine_diff_density_rms         0.077

_shelx_res_file                  
;
 
    shelx.res created by SHELXL-2014/7
 
TITL shelxt_a.res in P2(1)/n
CELL  0.71073  10.98390  20.99000  18.24600   90.0000   93.4600   90.0000
ZERR     4.00   0.00050   0.00080   0.00080    0.0000    0.0018    0.0000
LATT   1
SYMM  1/2 - X, 1/2 + Y, 1/2 - Z
SFAC  C    H    N    SI   TH
UNIT  148 284 28 4 4
MERG   2
ISOR  C2 0.005
FMAP   2
PLAN   20
SIZE     0.150   0.200   0.200
ACTA    50.00
BOND   $H
LIST   4
WPDB  -2
L.S.  10
TEMP  -173.00
WGHT    0.011400   10.034300
FVAR       0.06810
C1    1    0.621913    0.803644    0.335925    11.00000    0.05179    0.12292 =
         0.10757   -0.06380   -0.03217    0.01800
AFIX 137
H1A   2    0.677821    0.815226    0.298223    11.00000   -1.50000
H1B   2    0.627228    0.757727    0.345305    11.00000   -1.50000
H1C   2    0.644334    0.826915    0.381310    11.00000   -1.50000
AFIX   0
C2    1    0.504237    0.819207    0.311916    11.00000    0.09687    0.05244 =
         0.10449   -0.03177   -0.05609    0.00755
AFIX  13
H2    2    0.467204    0.797830    0.354203    11.00000   -1.20000
AFIX   0
C3    1    0.448525    0.879797    0.325590    11.00000    0.07251    0.04753 =
         0.05607   -0.02214    0.00002   -0.00631
AFIX 137
H3A   2    0.490017    0.899653    0.368828    11.00000   -1.50000
H3B   2    0.362237    0.873428    0.334400    11.00000   -1.50000
H3C   2    0.455398    0.907555    0.282850    11.00000   -1.50000
AFIX   0
C4    1    0.447485    0.785441    0.185034    11.00000    0.02439    0.01467 =
         0.05178    0.00265    0.00574    0.00263
C5    1    0.529994    0.834056    0.152245    11.00000    0.04861    0.02896 =
         0.09999   -0.00965    0.03946   -0.01483
AFIX 137
H5A   2    0.608419    0.814184    0.143200    11.00000   -1.50000
H5B   2    0.543321    0.869711    0.186468    11.00000   -1.50000
H5C   2    0.491724    0.849784    0.105815    11.00000   -1.50000
AFIX   0
C6    1    0.382919    0.679405    0.032580    11.00000    0.04119    0.06925 =
         0.02965   -0.00546   -0.00134   -0.00203
AFIX 137
H6A   2    0.454507    0.654649    0.050125    11.00000   -1.50000
H6B   2    0.379588    0.681675   -0.021150    11.00000   -1.50000
H6C   2    0.308870    0.658745    0.048331    11.00000   -1.50000
AFIX   0
C7    1    0.391761    0.745265    0.063772    11.00000    0.05130    0.04196 =
         0.03456    0.01510    0.00726    0.00186
AFIX  13
H7    2    0.475593    0.761181    0.055373    11.00000   -1.20000
AFIX   0
C8    1    0.301036    0.793568    0.026979    11.00000    0.07620    0.11013 =
         0.03918    0.02585    0.00350    0.03358
AFIX 137
H8A   2    0.217641    0.777470    0.029490    11.00000   -1.50000
H8B   2    0.319297    0.799329   -0.024516    11.00000   -1.50000
H8C   2    0.308670    0.834518    0.052643    11.00000   -1.50000
AFIX   0
C9    1    0.031546    0.673841    0.072055    11.00000    0.11891    0.09979 =
         0.04138   -0.00371   -0.03046    0.06890
AFIX 137
H9A   2   -0.029201    0.695123    0.100718    11.00000   -1.50000
H9B   2   -0.004452    0.664145    0.022867    11.00000   -1.50000
H9C   2    0.102133    0.701904    0.068020    11.00000   -1.50000
AFIX   0
C10   1    0.068311    0.618114    0.106573    11.00000    0.13473    0.04633 =
         0.04111   -0.00293   -0.04959    0.00713
AFIX  13
H10   2   -0.011920    0.603300    0.123384    11.00000   -1.20000
AFIX   0
C11   1    0.101840    0.561546    0.063635    11.00000    0.06644    0.06261 =
         0.03004   -0.00571   -0.00704    0.00647
AFIX 137
H11A  2    0.053517    0.560965    0.016700    11.00000   -1.50000
H11B  2    0.085422    0.522793    0.091323    11.00000   -1.50000
H11C  2    0.188765    0.563454    0.054474    11.00000   -1.50000
AFIX   0
C12   1    0.097475    0.591973    0.235273    11.00000    0.03163    0.01794 =
         0.03564   -0.00252   -0.01116    0.00764
C13   1   -0.027733    0.560422    0.233403    11.00000    0.03303    0.03840 =
         0.05250    0.00016   -0.01963   -0.00085
AFIX 137
H13A  2   -0.090622    0.591907    0.219080    11.00000   -1.50000
H13B  2   -0.042382    0.543612    0.282200    11.00000   -1.50000
H13C  2   -0.030659    0.525472    0.197727    11.00000   -1.50000
AFIX   0
C14   1    0.124389    0.495215    0.367443    11.00000    0.04541    0.03412 =
         0.03745    0.00984   -0.00706   -0.01627
AFIX 137
H14A  2    0.041934    0.485763    0.346794    11.00000   -1.50000
H14B  2    0.133401    0.479607    0.418101    11.00000   -1.50000
H14C  2    0.184302    0.474132    0.337988    11.00000   -1.50000
AFIX   0
C15   1    0.145527    0.567294    0.366580    11.00000    0.02934    0.03397 =
         0.02603    0.00360   -0.00012   -0.01012
AFIX  13
H15   2    0.221237    0.574305    0.398811    11.00000   -1.20000
AFIX   0
C16   1    0.045195    0.604141    0.403589    11.00000    0.03774    0.05322 =
         0.04119   -0.00809    0.01238   -0.01542
AFIX 137
H16A  2    0.064555    0.649721    0.403938    11.00000   -1.50000
H16B  2    0.040261    0.589069    0.454158    11.00000   -1.50000
H16C  2   -0.033255    0.597147    0.376287    11.00000   -1.50000
AFIX   0
C17   1   -0.058836    0.760439    0.267130    11.00000    0.03486    0.05945 =
         0.07621    0.02495    0.01419    0.01640
AFIX 137
H17A  2   -0.049989    0.723367    0.235236    11.00000   -1.50000
H17B  2   -0.122074    0.788739    0.245313    11.00000   -1.50000
H17C  2   -0.082119    0.746212    0.315490    11.00000   -1.50000
AFIX   0
C18   1    0.061677    0.796120    0.275431    11.00000    0.04445    0.02502 =
         0.03723    0.00042    0.00609    0.01489
AFIX  13
H18   2    0.054386    0.831806    0.311211    11.00000   -1.20000
AFIX   0
C19   1    0.096145    0.822969    0.202186    11.00000    0.04349    0.03525 =
         0.04829    0.01492    0.00270    0.01463
AFIX 137
H19A  2    0.172871    0.846654    0.209078    11.00000   -1.50000
H19B  2    0.031571    0.851609    0.182702    11.00000   -1.50000
H19C  2    0.106228    0.787965    0.167531    11.00000   -1.50000
AFIX   0
C20   1    0.208201    0.754561    0.371064    11.00000    0.03855    0.01847 =
         0.02538   -0.00054    0.01072   -0.00039
C21   1    0.173412    0.805725    0.425062    11.00000    0.07304    0.03198 =
         0.02949   -0.00484    0.00999    0.01622
AFIX 137
H21A  2    0.183167    0.847857    0.403029    11.00000   -1.50000
H21B  2    0.226392    0.802434    0.470080    11.00000   -1.50000
H21C  2    0.088273    0.799833    0.436854    11.00000   -1.50000
AFIX   0
C22   1    0.275563    0.681464    0.518951    11.00000    0.04234    0.04230 =
         0.02395    0.00526    0.00581   -0.00272
AFIX 137
H22A  2    0.199109    0.705553    0.518685    11.00000   -1.50000
H22B  2    0.318693    0.684955    0.567391    11.00000   -1.50000
H22C  2    0.257642    0.636580    0.508164    11.00000   -1.50000
AFIX   0
C23   1    0.355444    0.708435    0.460677    11.00000    0.03683    0.02250 =
         0.02083   -0.00267    0.00382   -0.00937
AFIX  13
H23   2    0.379257    0.752872    0.475173    11.00000   -1.20000
AFIX   0
C24   1    0.469721    0.669187    0.458094    11.00000    0.03328    0.07424 =
         0.02662   -0.01192   -0.00845    0.00729
AFIX 137
H24A  2    0.448557    0.626041    0.441216    11.00000   -1.50000
H24B  2    0.510652    0.667097    0.507268    11.00000   -1.50000
H24C  2    0.524390    0.688858    0.424114    11.00000   -1.50000
AFIX   0
C25   1    0.469417    0.489549    0.389153    11.00000    0.03224    0.03200 =
         0.03490    0.00416    0.00684   -0.00625
AFIX 137
H25A  2    0.409409    0.493749    0.347460    11.00000   -1.50000
H25B  2    0.447209    0.517930    0.428853    11.00000   -1.50000
H25C  2    0.470658    0.445397    0.406644    11.00000   -1.50000
AFIX   0
C26   1    0.732211    0.516235    0.442220    11.00000    0.03594    0.04552 =
         0.03198    0.01623   -0.00650   -0.00646
AFIX 137
H26A  2    0.733290    0.475366    0.468219    11.00000   -1.50000
H26B  2    0.706149    0.549980    0.474928    11.00000   -1.50000
H26C  2    0.814202    0.525802    0.426859    11.00000   -1.50000
AFIX   0
C27   1    0.679927    0.450432    0.295940    11.00000    0.03119    0.03055 =
         0.03751    0.00448    0.00246    0.00460
AFIX 137
H27A  2    0.687822    0.409391    0.321392    11.00000   -1.50000
H27B  2    0.759631    0.463444    0.279680    11.00000   -1.50000
H27C  2    0.621968    0.446280    0.253226    11.00000   -1.50000
AFIX   0
C28   1    0.624180    0.593180    0.314399    11.00000    0.02423    0.02419 =
         0.02204    0.00295    0.00143   -0.00408
AFIX  23
H28A  2    0.654528    0.624490    0.351752    11.00000   -1.20000
H28B  2    0.683614    0.592123    0.275729    11.00000   -1.20000
AFIX   0
C29   1    0.505659    0.617213    0.280589    11.00000    0.02542    0.01861 =
         0.02073    0.00469    0.00173   -0.00395
C30   1    0.532430    0.568475    0.161896    11.00000    0.03096    0.02550 =
         0.01922    0.00140   -0.00100    0.00974
C31   1    0.679211    0.660188    0.146288    11.00000    0.03064    0.04082 =
         0.02794    0.00939    0.00660    0.00339
AFIX 137
H31A  2    0.609085    0.688987    0.147140    11.00000   -1.50000
H31B  2    0.732609    0.674004    0.108195    11.00000   -1.50000
H31C  2    0.724614    0.660996    0.194194    11.00000   -1.50000
AFIX   0
C32   1    0.635066    0.593340    0.129871    11.00000    0.03275    0.03486 =
         0.01998    0.00149    0.00006    0.01036
C33   1    0.693292    0.555068    0.079573    11.00000    0.03800    0.05984 =
         0.02764   -0.00321    0.00446    0.01435
AFIX  43
H33   2    0.763452    0.570615    0.057350    11.00000   -1.20000
AFIX   0
C34   1    0.649392    0.494941    0.062106    11.00000    0.05572    0.05650 =
         0.03505   -0.02007    0.00282    0.02103
AFIX  43
H34   2    0.690840    0.469137    0.028835    11.00000   -1.20000
AFIX   0
C35   1    0.546603    0.472055    0.092258    11.00000    0.05294    0.03720 =
         0.03537   -0.01472   -0.00762    0.01388
AFIX  43
H35   2    0.516884    0.430921    0.078820    11.00000   -1.20000
AFIX   0
C36   1    0.485504    0.508112    0.142060    11.00000    0.03981    0.02543 =
         0.02372   -0.00376   -0.00835    0.00944
C37   1    0.371820    0.483456    0.174239    11.00000    0.04512    0.02218 =
         0.04037   -0.00444   -0.00781    0.00131
AFIX 137
H37A  2    0.330968    0.453211    0.140020    11.00000   -1.50000
H37B  2    0.316855    0.519117    0.182780    11.00000   -1.50000
H37C  2    0.393532    0.461969    0.220893    11.00000   -1.50000
AFIX   0
N1    3    0.440040    0.778436    0.256833    11.00000    0.05324    0.02395 =
         0.04389   -0.00724   -0.01657   -0.00389
N2    3    0.380039    0.744964    0.143758    11.00000    0.03513    0.02441 =
         0.02491    0.00646    0.00048   -0.00416
N3    3    0.137156    0.622497    0.177745    11.00000    0.05422    0.02554 =
         0.02582    0.00026   -0.01422    0.00260
N4    3    0.173333    0.593241    0.294564    11.00000    0.02429    0.02145 =
         0.02486   -0.00010   -0.00413   -0.00262
N5    3    0.158021    0.752447    0.302844    11.00000    0.03709    0.02319 =
         0.02579   -0.00108    0.00310    0.00888
N6    3    0.292840    0.710546    0.387260    11.00000    0.02985    0.01957 =
         0.02035   -0.00177    0.00413   -0.00299
N7    3    0.468478    0.605556    0.212955    11.00000    0.02703    0.01603 =
         0.01955    0.00113    0.00257    0.00111
SI1   4    0.623605    0.511584    0.359643    11.00000    0.02333    0.02620 =
         0.02248    0.00701   -0.00023   -0.00097
TH1   5    0.311156    0.679550    0.253333    11.00000    0.02668    0.01488 =
         0.01634   -0.00022    0.00097    0.00202
HKLF    4
 
REM  shelxt_a.res in P2(1)/n
REM R1 =  0.0220 for    7080 Fo > 4sig(Fo)  and  0.0258 for all    7751 data
REM    435 parameters refined using      6 restraints
 
END
 
WGHT      0.0114     10.0416
 
REM Highest difference peak  1.103,  deepest hole -1.137,  1-sigma level  0.077
Q1    1   0.1910  0.4610  0.2455  11.00000  0.05    1.10
Q2    1   0.3763  0.6787  0.2606  11.00000  0.05    0.96
Q3    1   0.4742  0.8106  0.3273  11.00000  0.05    0.88
Q4    1   0.5456  0.8237  0.2805  11.00000  0.05    0.87
Q5    1   0.3027  0.7489  0.0606  11.00000  0.05    0.85
Q6    1   0.0691  0.6798  0.2400  11.00000  0.05    0.73
Q7    1  -0.0413  0.6531  0.0969  11.00000  0.05    0.73
Q8    1   0.4211  0.8527  0.3602  11.00000  0.05    0.67
Q9    1   0.5754  0.7806  0.3692  11.00000  0.05    0.65
Q10   1   0.4199  0.7176  0.0146  11.00000  0.05    0.57
Q11   1   0.6343  0.8183  0.3421  11.00000  0.05    0.56
Q12   1   0.1300  0.6179  0.0788  11.00000  0.05    0.55
Q13   1   0.2978  0.7131  0.2413  11.00000  0.05    0.49
Q14   1   0.2481  0.7652  0.0208  11.00000  0.05    0.47
Q15   1   0.0545  0.6857  0.0789  11.00000  0.05    0.41
Q16   1   0.1838  0.5880  0.0537  11.00000  0.05    0.41
Q17   1   0.0431  0.6834  0.0598  11.00000  0.05    0.40
Q18   1   0.6246  0.5587  0.3522  11.00000  0.05    0.36
Q19   1   0.1949  0.7429  0.2604  11.00000  0.05    0.35
Q20   1   0.6553  0.7596  0.3256  11.00000  0.05    0.34
;
_shelx_res_checksum              39563
####################################################################### 
# 
# This file contains crystal structure data downloaded from the 
# Cambridge Structural Database (CSD) hosted by the Cambridge 
# Crystallographic Data Centre (CCDC).
# 
# Full information about CCDC data access policies and citation 
# guidelines are available at http://www.ccdc.cam.ac.uk/access/V1 
# 
# Audit and citation data items may have been added by the CCDC. 
# Please retain this information to preserve the provenance of 
# this file and to allow appropriate attribution of the data. 
# 
#######################################################################

data_Th(ptolylNSiMe3)(BIMA)3
_database_code_depnum_ccdc_archive 'CCDC 1811108'
_audit_update_record             
;
2017-12-14 deposited with the CCDC.
2018-02-16 downloaded from the CCDC.
;

_audit_creation_method           SHELXL-2014/7
_shelx_SHELXL_version_number     2014/7
_chemical_name_systematic        Th(ptolylNSiMe3)(BIMA)3
_chemical_melting_point          ?
_chemical_formula_moiety         ?
_chemical_formula_sum            'C34 H67 N7 Si Th'
_chemical_formula_weight         834.07

loop_
_atom_type_symbol
_atom_type_description
_atom_type_scat_dispersion_real
_atom_type_scat_dispersion_imag
_atom_type_scat_source
C C 0.0033 0.0016 'International Tables Vol C Tables 4.2.6.8 and 6.1.1.4'
H H 0.0000 0.0000 'International Tables Vol C Tables 4.2.6.8 and 6.1.1.4'
N N 0.0061 0.0033 'International Tables Vol C Tables 4.2.6.8 and 6.1.1.4'
Si Si 0.0817 0.0704 'International Tables Vol C Tables 4.2.6.8 and 6.1.1.4'
Th Th -7.2400 8.8979 'International Tables Vol C Tables 4.2.6.8 and 6.1.1.4'

_space_group_crystal_system      monoclinic
_space_group_IT_number           14
_space_group_name_H-M_alt        'P 21/n'
_space_group_name_Hall           '-P 2yn'

_shelx_space_group_comment       
;
The symmetry employed for this shelxl refinement is uniquely defined
by the following loop, which should always be used as a source of
symmetry information in preference to the above space-group names.
They are only intended as comments.
;

loop_
_space_group_symop_operation_xyz
'x, y, z'
'-x+1/2, y+1/2, -z+1/2'
'-x, -y, -z'
'x-1/2, -y-1/2, z-1/2'

_cell_length_a                   12.6373(9)
_cell_length_b                   17.8743(14)
_cell_length_c                   17.1544(13)
_cell_angle_alpha                90
_cell_angle_beta                 90.033(3)
_cell_angle_gamma                90
_cell_volume                     3874.9(5)
_cell_formula_units_Z            4
_cell_measurement_temperature    100(2)
_cell_measurement_reflns_used    9769
_cell_measurement_theta_min      2.28
_cell_measurement_theta_max      26.41

_exptl_crystal_description       Block
_exptl_crystal_colour            Colorless
_exptl_crystal_density_meas      ?
_exptl_crystal_density_method    ?
_exptl_crystal_density_diffrn    1.430
_exptl_crystal_F_000             1696
_exptl_transmission_factor_min   ?
_exptl_transmission_factor_max   ?
_exptl_crystal_size_max          0.250
_exptl_crystal_size_mid          0.220
_exptl_crystal_size_min          0.100
_exptl_absorpt_coefficient_mu    3.910
_shelx_estimated_absorpt_T_min   0.441
_shelx_estimated_absorpt_T_max   0.696
_exptl_absorpt_correction_type   multi-scan
_exptl_absorpt_correction_T_min  0.414
_exptl_absorpt_correction_T_max  0.563
_exptl_absorpt_process_details   SADABS
_exptl_absorpt_special_details   ?
_diffrn_ambient_temperature      100(2)
_diffrn_radiation_wavelength     0.71073
_diffrn_radiation_type           MoK\a
_diffrn_source                   'microfocus sealed tube'
_diffrn_measurement_device_type  'Bruker APEX-II CCD'
_diffrn_measurement_method       'phi and omega scans'
_diffrn_detector_area_resol_mean 8.366
_diffrn_reflns_number            176871
_diffrn_reflns_av_unetI/netI     0.0106
_diffrn_reflns_av_R_equivalents  0.0315
_diffrn_reflns_limit_h_min       -15
_diffrn_reflns_limit_h_max       15
_diffrn_reflns_limit_k_min       -22
_diffrn_reflns_limit_k_max       22
_diffrn_reflns_limit_l_min       -21
_diffrn_reflns_limit_l_max       21
_diffrn_reflns_theta_min         1.645
_diffrn_reflns_theta_max         26.440
_diffrn_reflns_theta_full        26.440
_diffrn_measured_fraction_theta_max 0.993
_diffrn_measured_fraction_theta_full 0.993
_diffrn_reflns_Laue_measured_fraction_max 0.993
_diffrn_reflns_Laue_measured_fraction_full 0.993
_diffrn_reflns_point_group_measured_fraction_max 0.993
_diffrn_reflns_point_group_measured_fraction_full 0.993
_reflns_number_total             7927
_reflns_number_gt                6616
_reflns_threshold_expression     'I > 2\s(I)'
_reflns_Friedel_coverage         0.000
_reflns_Friedel_fraction_max     .
_reflns_Friedel_fraction_full    .

_reflns_special_details          
;
 Reflections were merged by SHELXL according to the crystal
 class for the calculation of statistics and refinement.
 
 _reflns_Friedel_fraction is defined as the number of unique
 Friedel pairs measured divided by the number that would be
 possible theoretically, ignoring centric projections and
 systematic absences.
;

_computing_data_collection       'Bruker APEX2'
_computing_cell_refinement       'Bruker SAINT'
_computing_data_reduction        'Bruker SAINT'
_computing_structure_solution    'SHELXT (Sheldrick 2014)'
_computing_structure_refinement  'SHELXL-2014/7 (Sheldrick, 2014)'
_computing_molecular_graphics    Mercury
_computing_publication_material  WinGX
_refine_special_details          ?
_refine_ls_structure_factor_coef Fsqd
_refine_ls_matrix_type           full
_refine_ls_weighting_scheme      calc
_refine_ls_weighting_details     
'w=1/[\s^2^(Fo^2^)+(0.0083P)^2^+4.9680P] where P=(Fo^2^+2Fc^2^)/3'
_atom_sites_solution_primary     iterative
_atom_sites_solution_secondary   difmap
_atom_sites_solution_hydrogens   geom
_refine_ls_hydrogen_treatment    constr
_refine_ls_extinction_method     none
_refine_ls_extinction_coef       .
_refine_ls_number_reflns         7927
_refine_ls_number_parameters     407
_refine_ls_number_restraints     0
_refine_ls_R_factor_all          0.0210
_refine_ls_R_factor_gt           0.0153
_refine_ls_wR_factor_ref         0.0335
_refine_ls_wR_factor_gt          0.0309
_refine_ls_goodness_of_fit_ref   1.062
_refine_ls_restrained_S_all      1.062
_refine_ls_shift/su_max          0.007
_refine_ls_shift/su_mean         0.000

loop_
_atom_site_label
_atom_site_type_symbol
_atom_site_fract_x
_atom_site_fract_y
_atom_site_fract_z
_atom_site_U_iso_or_equiv
_atom_site_adp_type
_atom_site_occupancy
_atom_site_site_symmetry_order
_atom_site_calc_flag
_atom_site_refinement_flags_posn
_atom_site_refinement_flags_adp
_atom_site_refinement_flags_occupancy
_atom_site_disorder_assembly
_atom_site_disorder_group
C1 C 0.82643(17) 0.78047(13) 0.42911(12) 0.0256(5) Uani 1 1 d . . . . .
H1A H 0.7930 0.8251 0.4513 0.038 Uiso 1 1 calc R U . . .
H1B H 0.8997 0.7770 0.4475 0.038 Uiso 1 1 calc R U . . .
H1C H 0.7873 0.7359 0.4456 0.038 Uiso 1 1 calc R U . . .
C2 C 0.82529(16) 0.78571(12) 0.34046(12) 0.0218(4) Uani 1 1 d . . . . .
H2 H 0.8594 0.8339 0.3248 0.026 Uiso 1 1 calc R U . . .
C3 C 0.88822(18) 0.72107(14) 0.30455(13) 0.0314(5) Uani 1 1 d . . . . .
H3A H 0.8536 0.6735 0.3171 0.047 Uiso 1 1 calc R U . . .
H3B H 0.9603 0.7211 0.3257 0.047 Uiso 1 1 calc R U . . .
H3C H 0.8911 0.7273 0.2478 0.047 Uiso 1 1 calc R U . . .
C4 C 0.69166(16) 0.81331(11) 0.24168(11) 0.0186(4) Uani 1 1 d . . . . .
C5 C 0.77267(17) 0.85307(13) 0.19165(13) 0.0277(5) Uani 1 1 d . . . . .
H5A H 0.8178 0.8160 0.1658 0.042 Uiso 1 1 calc R U . . .
H5B H 0.8163 0.8856 0.2245 0.042 Uiso 1 1 calc R U . . .
H5C H 0.7363 0.8833 0.1522 0.042 Uiso 1 1 calc R U . . .
C6 C 0.58364(18) 0.78684(13) 0.07658(12) 0.0264(5) Uani 1 1 d . . . . .
H6A H 0.6610 0.7852 0.0731 0.040 Uiso 1 1 calc R U . . .
H6B H 0.5546 0.8086 0.0287 0.040 Uiso 1 1 calc R U . . .
H6C H 0.5561 0.7360 0.0833 0.040 Uiso 1 1 calc R U . . .
C7 C 0.55117(17) 0.83485(12) 0.14636(11) 0.0217(4) Uani 1 1 d . . . . .
H7 H 0.5803 0.8864 0.1391 0.026 Uiso 1 1 calc R U . . .
C8 C 0.43131(18) 0.83976(14) 0.15146(12) 0.0288(5) Uani 1 1 d . . . . .
H8A H 0.4020 0.7897 0.1604 0.043 Uiso 1 1 calc R U . . .
H8B H 0.4032 0.8600 0.1026 0.043 Uiso 1 1 calc R U . . .
H8C H 0.4115 0.8727 0.1947 0.043 Uiso 1 1 calc R U . . .
C9 C 0.6603(2) 0.95774(13) 0.41602(14) 0.0340(6) Uani 1 1 d . . . . .
H9A H 0.6472 0.9391 0.4689 0.051 Uiso 1 1 calc R U . . .
H9B H 0.6928 1.0074 0.4188 0.051 Uiso 1 1 calc R U . . .
H9C H 0.7080 0.9234 0.3887 0.051 Uiso 1 1 calc R U . . .
C10 C 0.55626(17) 0.96286(11) 0.37210(12) 0.0233(4) Uani 1 1 d . . . . .
H10 H 0.5095 0.9994 0.3997 0.028 Uiso 1 1 calc R U . . .
C11 C 0.57682(18) 0.99200(12) 0.28957(13) 0.0271(5) Uani 1 1 d . . . . .
H11A H 0.6300 0.9605 0.2641 0.041 Uiso 1 1 calc R U . . .
H11B H 0.6027 1.0436 0.2923 0.041 Uiso 1 1 calc R U . . .
H11C H 0.5109 0.9906 0.2595 0.041 Uiso 1 1 calc R U . . .
C12 C 0.39906(16) 0.88556(11) 0.36359(11) 0.0185(4) Uani 1 1 d . . . . .
C13 C 0.33024(17) 0.95491(11) 0.35969(13) 0.0263(5) Uani 1 1 d . . . . .
H13A H 0.3123 0.9711 0.4126 0.039 Uiso 1 1 calc R U . . .
H13B H 0.2652 0.9435 0.3309 0.039 Uiso 1 1 calc R U . . .
H13C H 0.3688 0.9950 0.3330 0.039 Uiso 1 1 calc R U . . .
C14 C 0.20035(17) 0.80768(13) 0.27411(12) 0.0256(5) Uani 1 1 d . . . . .
H14A H 0.2036 0.8606 0.2595 0.038 Uiso 1 1 calc R U . . .
H14B H 0.1265 0.7909 0.2736 0.038 Uiso 1 1 calc R U . . .
H14C H 0.2415 0.7780 0.2368 0.038 Uiso 1 1 calc R U . . .
C15 C 0.24619(16) 0.79754(12) 0.35571(12) 0.0210(4) Uani 1 1 d . . . . .
H15 H 0.2424 0.7425 0.3657 0.025 Uiso 1 1 calc R U . . .
C16 C 0.17531(17) 0.83260(13) 0.41789(12) 0.0269(5) Uani 1 1 d . . . . .
H16A H 0.2118 0.8317 0.4683 0.040 Uiso 1 1 calc R U . . .
H16B H 0.1092 0.8041 0.4217 0.040 Uiso 1 1 calc R U . . .
H16C H 0.1594 0.8845 0.4036 0.040 Uiso 1 1 calc R U . . .
C17 C 0.40975(19) 0.81536(14) 0.55901(13) 0.0334(5) Uani 1 1 d . . . . .
H17A H 0.4218 0.8560 0.5217 0.050 Uiso 1 1 calc R U . . .
H17B H 0.3869 0.8364 0.6090 0.050 Uiso 1 1 calc R U . . .
H17C H 0.3548 0.7818 0.5389 0.050 Uiso 1 1 calc R U . . .
C18 C 0.51135(17) 0.77193(12) 0.57053(11) 0.0226(4) Uani 1 1 d . . . . .
H18 H 0.4976 0.7309 0.6089 0.027 Uiso 1 1 calc R U . . .
C19 C 0.59825(19) 0.82202(13) 0.60314(13) 0.0309(5) Uani 1 1 d . . . . .
H19A H 0.6633 0.7928 0.6095 0.046 Uiso 1 1 calc R U . . .
H19B H 0.5762 0.8419 0.6538 0.046 Uiso 1 1 calc R U . . .
H19C H 0.6112 0.8635 0.5670 0.046 Uiso 1 1 calc R U . . .
C20 C 0.59580(15) 0.67296(11) 0.49623(11) 0.0168(4) Uani 1 1 d . . . . .
C21 C 0.62013(18) 0.63033(12) 0.57038(12) 0.0260(5) Uani 1 1 d . . . . .
H21A H 0.6501 0.5814 0.5572 0.039 Uiso 1 1 calc R U . . .
H21B H 0.5548 0.6234 0.6003 0.039 Uiso 1 1 calc R U . . .
H21C H 0.6712 0.6587 0.6017 0.039 Uiso 1 1 calc R U . . .
C22 C 0.59738(17) 0.51148(11) 0.41906(13) 0.0238(4) Uani 1 1 d . . . . .
H22A H 0.5873 0.5043 0.4752 0.036 Uiso 1 1 calc R U . . .
H22B H 0.6287 0.4662 0.3965 0.036 Uiso 1 1 calc R U . . .
H22C H 0.5288 0.5213 0.3943 0.036 Uiso 1 1 calc R U . . .
C23 C 0.67057(16) 0.57740(12) 0.40536(12) 0.0235(4) Uani 1 1 d . . . . .
H23 H 0.6808 0.5791 0.3476 0.028 Uiso 1 1 calc R U . . .
C24 C 0.78096(17) 0.56395(13) 0.43868(15) 0.0316(5) Uani 1 1 d . . . . .
H24A H 0.8232 0.6096 0.4335 0.047 Uiso 1 1 calc R U . . .
H24B H 0.8152 0.5232 0.4100 0.047 Uiso 1 1 calc R U . . .
H24C H 0.7753 0.5504 0.4939 0.047 Uiso 1 1 calc R U . . .
C25 C 0.36345(15) 0.62563(10) 0.31340(11) 0.0156(4) Uani 1 1 d . . . . .
C26 C 0.26901(16) 0.61459(12) 0.27123(12) 0.0216(4) Uani 1 1 d . . . . .
H26 H 0.2695 0.6203 0.2162 0.026 Uiso 1 1 calc R U . . .
C27 C 0.17580(16) 0.59558(12) 0.30818(12) 0.0223(4) Uani 1 1 d . . . . .
H27 H 0.1140 0.5879 0.2777 0.027 Uiso 1 1 calc R U . . .
C28 C 0.16960(15) 0.58729(11) 0.38888(11) 0.0189(4) Uani 1 1 d . . . . .
C29 C 0.06714(16) 0.56355(13) 0.42648(13) 0.0261(5) Uani 1 1 d . . . . .
H29A H 0.0768 0.5604 0.4831 0.039 Uiso 1 1 calc R U . . .
H29B H 0.0461 0.5145 0.4062 0.039 Uiso 1 1 calc R U . . .
H29C H 0.0119 0.6003 0.4146 0.039 Uiso 1 1 calc R U . . .
C30 C 0.26072(15) 0.60134(11) 0.43128(11) 0.0180(4) Uani 1 1 d . . . . .
H30 H 0.2583 0.5988 0.4866 0.022 Uiso 1 1 calc R U . . .
C31 C 0.35576(15) 0.61915(10) 0.39476(11) 0.0166(4) Uani 1 1 d . . . . .
H31 H 0.4171 0.6271 0.4257 0.020 Uiso 1 1 calc R U . . .
C32 C 0.48985(19) 0.49101(12) 0.21845(13) 0.0291(5) Uani 1 1 d . . . . .
H32A H 0.5394 0.4770 0.2599 0.044 Uiso 1 1 calc R U . . .
H32B H 0.5066 0.4628 0.1710 0.044 Uiso 1 1 calc R U . . .
H32C H 0.4174 0.4795 0.2349 0.044 Uiso 1 1 calc R U . . .
C33 C 0.42460(17) 0.60896(13) 0.10540(11) 0.0253(5) Uani 1 1 d . . . . .
H33A H 0.3607 0.5779 0.1061 0.038 Uiso 1 1 calc R U . . .
H33B H 0.4686 0.5951 0.0606 0.038 Uiso 1 1 calc R U . . .
H33C H 0.4045 0.6618 0.1012 0.038 Uiso 1 1 calc R U . . .
C34 C 0.64451(17) 0.61512(12) 0.17985(12) 0.0250(5) Uani 1 1 d . . . . .
H34A H 0.6578 0.6683 0.1896 0.037 Uiso 1 1 calc R U . . .
H34B H 0.6619 0.6033 0.1256 0.037 Uiso 1 1 calc R U . . .
H34C H 0.6886 0.5849 0.2147 0.037 Uiso 1 1 calc R U . . .
N1 N 0.71583(13) 0.78565(9) 0.31207(9) 0.0182(3) Uani 1 1 d . . . . .
N2 N 0.59169(13) 0.80441(9) 0.22016(9) 0.0171(3) Uani 1 1 d . . . . .
N3 N 0.50355(13) 0.88952(9) 0.37178(9) 0.0184(3) Uani 1 1 d . . . . .
N4 N 0.36004(13) 0.81596(9) 0.36042(9) 0.0167(3) Uani 1 1 d . . . . .
N5 N 0.54342(13) 0.73790(9) 0.49646(9) 0.0184(4) Uani 1 1 d . . . . .
N6 N 0.62263(13) 0.64987(9) 0.42530(9) 0.0172(3) Uani 1 1 d . . . . .
N7 N 0.45990(12) 0.64582(9) 0.27771(9) 0.0153(3) Uani 1 1 d . . . . .
Si1 Si 0.50160(4) 0.59387(3) 0.19825(3) 0.01743(11) Uani 1 1 d . . . . .
Th1 Th 0.53213(2) 0.74971(2) 0.34847(2) 0.01064(2) Uani 1 1 d . . . . .

loop_
_atom_site_aniso_label
_atom_site_aniso_U_11
_atom_site_aniso_U_22
_atom_site_aniso_U_33
_atom_site_aniso_U_23
_atom_site_aniso_U_13
_atom_site_aniso_U_12
C1 0.0188(11) 0.0306(11) 0.0273(11) -0.0002(9) -0.0077(9) -0.0009(9)
C2 0.0150(10) 0.0237(11) 0.0267(11) 0.0028(9) 0.0000(8) -0.0067(8)
C3 0.0228(12) 0.0414(13) 0.0299(12) 0.0036(10) 0.0019(10) 0.0050(10)
C4 0.0222(11) 0.0141(9) 0.0195(9) -0.0008(8) 0.0039(8) -0.0020(8)
C5 0.0235(12) 0.0324(12) 0.0273(11) 0.0092(9) 0.0039(9) -0.0071(9)
C6 0.0307(12) 0.0305(12) 0.0182(10) 0.0027(9) 0.0017(9) -0.0041(10)
C7 0.0253(11) 0.0227(10) 0.0170(9) 0.0074(8) -0.0014(8) -0.0023(9)
C8 0.0272(12) 0.0373(13) 0.0219(11) 0.0081(9) -0.0039(9) 0.0036(10)
C9 0.0422(15) 0.0268(12) 0.0329(12) 0.0020(10) -0.0092(11) -0.0156(11)
C10 0.0268(12) 0.0152(10) 0.0277(11) -0.0022(8) 0.0027(9) -0.0033(8)
C11 0.0284(12) 0.0188(10) 0.0340(12) 0.0058(9) 0.0017(10) -0.0035(9)
C12 0.0234(11) 0.0170(10) 0.0151(9) 0.0009(7) 0.0005(8) 0.0033(8)
C13 0.0257(12) 0.0173(10) 0.0358(12) 0.0016(9) 0.0043(10) 0.0040(9)
C14 0.0206(11) 0.0303(12) 0.0258(11) 0.0011(9) -0.0027(9) 0.0017(9)
C15 0.0153(10) 0.0224(10) 0.0253(10) 0.0014(8) -0.0002(8) 0.0014(8)
C16 0.0189(11) 0.0361(13) 0.0258(11) 0.0052(9) 0.0024(9) 0.0019(9)
C17 0.0335(13) 0.0448(14) 0.0217(11) -0.0061(10) -0.0002(10) 0.0138(11)
C18 0.0253(12) 0.0267(11) 0.0158(9) -0.0009(8) -0.0003(8) -0.0004(9)
C19 0.0378(14) 0.0308(12) 0.0241(11) -0.0066(9) -0.0029(10) -0.0065(10)
C20 0.0115(9) 0.0199(10) 0.0189(9) 0.0033(8) -0.0043(8) -0.0043(8)
C21 0.0307(12) 0.0262(11) 0.0210(10) 0.0048(9) -0.0029(9) 0.0010(9)
C22 0.0213(11) 0.0200(10) 0.0301(11) -0.0031(9) -0.0026(9) 0.0058(9)
C23 0.0194(11) 0.0245(11) 0.0265(11) 0.0004(9) 0.0015(9) 0.0064(9)
C24 0.0201(12) 0.0251(12) 0.0496(14) 0.0097(10) 0.0018(10) 0.0026(9)
C25 0.0158(10) 0.0129(9) 0.0182(9) 0.0006(7) 0.0001(8) -0.0008(7)
C26 0.0202(11) 0.0261(11) 0.0184(10) -0.0008(8) -0.0020(8) -0.0040(9)
C27 0.0162(10) 0.0258(11) 0.0249(10) -0.0025(9) -0.0047(8) -0.0029(9)
C28 0.0157(10) 0.0170(10) 0.0240(10) 0.0011(8) 0.0027(8) -0.0009(8)
C29 0.0189(11) 0.0293(12) 0.0302(11) 0.0015(9) 0.0028(9) -0.0045(9)
C30 0.0189(10) 0.0176(10) 0.0174(9) 0.0027(8) 0.0005(8) 0.0020(8)
C31 0.0144(10) 0.0145(9) 0.0208(10) 0.0013(7) -0.0049(8) -0.0007(7)
C32 0.0363(13) 0.0190(11) 0.0320(12) -0.0033(9) -0.0030(10) 0.0003(9)
C33 0.0258(12) 0.0330(12) 0.0172(10) -0.0017(9) -0.0009(9) -0.0025(9)
C34 0.0225(11) 0.0290(12) 0.0234(10) -0.0022(9) 0.0027(9) 0.0027(9)
N1 0.0152(9) 0.0204(9) 0.0191(8) 0.0015(7) -0.0003(7) -0.0038(7)
N2 0.0181(9) 0.0180(8) 0.0153(8) 0.0022(6) 0.0002(7) -0.0021(7)
N3 0.0202(9) 0.0144(8) 0.0204(8) 0.0005(6) -0.0002(7) -0.0012(7)
N4 0.0155(8) 0.0165(8) 0.0182(8) 0.0009(6) -0.0001(7) 0.0006(6)
N5 0.0166(9) 0.0250(9) 0.0136(8) -0.0022(7) -0.0021(6) 0.0015(7)
N6 0.0138(8) 0.0180(8) 0.0199(8) 0.0006(7) -0.0012(7) 0.0019(7)
N7 0.0134(8) 0.0165(8) 0.0159(8) 0.0011(6) 0.0000(6) -0.0014(6)
Si1 0.0182(3) 0.0176(3) 0.0165(2) -0.0010(2) -0.0006(2) -0.0006(2)
Th1 0.01057(4) 0.01040(3) 0.01095(3) 0.00080(3) -0.00041(2) -0.00074(3)

_geom_special_details            
;
 All esds (except the esd in the dihedral angle between two l.s. planes)
 are estimated using the full covariance matrix.  The cell esds are taken
 into account individually in the estimation of esds in distances, angles
 and torsion angles; correlations between esds in cell parameters are only
 used when they are defined by crystal symmetry.  An approximate (isotropic)
 treatment of cell esds is used for estimating esds involving l.s. planes.
;

loop_
_geom_bond_atom_site_label_1
_geom_bond_atom_site_label_2
_geom_bond_distance
_geom_bond_site_symmetry_2
_geom_bond_publ_flag
C1 C2 1.524(3) . ?
C1 H1A 0.9800 . ?
C1 H1B 0.9800 . ?
C1 H1C 0.9800 . ?
C2 N1 1.466(3) . ?
C2 C3 1.532(3) . ?
C2 H2 1.0000 . ?
C3 H3A 0.9800 . ?
C3 H3B 0.9800 . ?
C3 H3C 0.9800 . ?
C4 N2 1.326(3) . ?
C4 N1 1.340(3) . ?
C4 C5 1.513(3) . ?
C4 Th1 2.9525(19) . ?
C5 H5A 0.9800 . ?
C5 H5B 0.9800 . ?
C5 H5C 0.9800 . ?
C6 C7 1.529(3) . ?
C6 H6A 0.9800 . ?
C6 H6B 0.9800 . ?
C6 H6C 0.9800 . ?
C7 N2 1.470(2) . ?
C7 C8 1.520(3) . ?
C7 H7 1.0000 . ?
C8 H8A 0.9800 . ?
C8 H8B 0.9800 . ?
C8 H8C 0.9800 . ?
C9 C10 1.517(3) . ?
C9 H9A 0.9800 . ?
C9 H9B 0.9800 . ?
C9 H9C 0.9800 . ?
C10 N3 1.470(2) . ?
C10 C11 1.531(3) . ?
C10 H10 1.0000 . ?
C11 H11A 0.9800 . ?
C11 H11B 0.9800 . ?
C11 H11C 0.9800 . ?
C12 N3 1.330(3) . ?
C12 N4 1.339(3) . ?
C12 C13 1.516(3) . ?
C12 Th1 2.9650(19) . ?
C13 H13A 0.9800 . ?
C13 H13B 0.9800 . ?
C13 H13C 0.9800 . ?
C14 C15 1.525(3) . ?
C14 H14A 0.9800 . ?
C14 H14B 0.9800 . ?
C14 H14C 0.9800 . ?
C15 N4 1.478(3) . ?
C15 C16 1.528(3) . ?
C15 H15 1.0000 . ?
C16 H16A 0.9800 . ?
C16 H16B 0.9800 . ?
C16 H16C 0.9800 . ?
C17 C18 1.513(3) . ?
C17 H17A 0.9800 . ?
C17 H17B 0.9800 . ?
C17 H17C 0.9800 . ?
C18 N5 1.466(2) . ?
C18 C19 1.523(3) . ?
C18 H18 1.0000 . ?
C19 H19A 0.9800 . ?
C19 H19B 0.9800 . ?
C19 H19C 0.9800 . ?
C20 N6 1.329(2) . ?
C20 N5 1.336(3) . ?
C20 C21 1.514(3) . ?
C20 Th1 2.9920(19) . ?
C21 H21A 0.9800 . ?
C21 H21B 0.9800 . ?
C21 H21C 0.9800 . ?
C22 C23 1.516(3) . ?
C22 H22A 0.9800 . ?
C22 H22B 0.9800 . ?
C22 H22C 0.9800 . ?
C23 N6 1.470(3) . ?
C23 C24 1.526(3) . ?
C23 H23 1.0000 . ?
C24 H24A 0.9800 . ?
C24 H24B 0.9800 . ?
C24 H24C 0.9800 . ?
C25 C31 1.404(3) . ?
C25 C26 1.409(3) . ?
C25 N7 1.411(2) . ?
C26 C27 1.380(3) . ?
C26 H26 0.9500 . ?
C27 C28 1.394(3) . ?
C27 H27 0.9500 . ?
C28 C30 1.385(3) . ?
C28 C29 1.508(3) . ?
C29 H29A 0.9800 . ?
C29 H29B 0.9800 . ?
C29 H29C 0.9800 . ?
C30 C31 1.392(3) . ?
C30 H30 0.9500 . ?
C31 H31 0.9500 . ?
C32 Si1 1.877(2) . ?
C32 H32A 0.9800 . ?
C32 H32B 0.9800 . ?
C32 H32C 0.9800 . ?
C33 Si1 1.885(2) . ?
C33 H33A 0.9800 . ?
C33 H33B 0.9800 . ?
C33 H33C 0.9800 . ?
C34 Si1 1.872(2) . ?
C34 H34A 0.9800 . ?
C34 H34B 0.9800 . ?
C34 H34C 0.9800 . ?
N1 Th1 2.4887(16) . ?
N2 Th1 2.5237(15) . ?
N3 Th1 2.5564(16) . ?
N4 Th1 2.4848(16) . ?
N5 Th1 2.5513(16) . ?
N6 Th1 2.4957(16) . ?
N7 Si1 1.7316(16) . ?
N7 Th1 2.3988(16) . ?

loop_
_geom_angle_atom_site_label_1
_geom_angle_atom_site_label_2
_geom_angle_atom_site_label_3
_geom_angle
_geom_angle_site_symmetry_1
_geom_angle_site_symmetry_3
_geom_angle_publ_flag
C2 C1 H1A 109.5 . . ?
C2 C1 H1B 109.5 . . ?
H1A C1 H1B 109.5 . . ?
C2 C1 H1C 109.5 . . ?
H1A C1 H1C 109.5 . . ?
H1B C1 H1C 109.5 . . ?
N1 C2 C1 109.86(16) . . ?
N1 C2 C3 110.84(17) . . ?
C1 C2 C3 110.51(18) . . ?
N1 C2 H2 108.5 . . ?
C1 C2 H2 108.5 . . ?
C3 C2 H2 108.5 . . ?
C2 C3 H3A 109.5 . . ?
C2 C3 H3B 109.5 . . ?
H3A C3 H3B 109.5 . . ?
C2 C3 H3C 109.5 . . ?
H3A C3 H3C 109.5 . . ?
H3B C3 H3C 109.5 . . ?
N2 C4 N1 115.05(17) . . ?
N2 C4 C5 122.90(18) . . ?
N1 C4 C5 122.03(18) . . ?
N2 C4 Th1 58.37(10) . . ?
N1 C4 Th1 56.92(10) . . ?
C5 C4 Th1 174.26(14) . . ?
C4 C5 H5A 109.5 . . ?
C4 C5 H5B 109.5 . . ?
H5A C5 H5B 109.5 . . ?
C4 C5 H5C 109.5 . . ?
H5A C5 H5C 109.5 . . ?
H5B C5 H5C 109.5 . . ?
C7 C6 H6A 109.5 . . ?
C7 C6 H6B 109.5 . . ?
H6A C6 H6B 109.5 . . ?
C7 C6 H6C 109.5 . . ?
H6A C6 H6C 109.5 . . ?
H6B C6 H6C 109.5 . . ?
N2 C7 C8 108.57(16) . . ?
N2 C7 C6 111.91(17) . . ?
C8 C7 C6 110.20(18) . . ?
N2 C7 H7 108.7 . . ?
C8 C7 H7 108.7 . . ?
C6 C7 H7 108.7 . . ?
C7 C8 H8A 109.5 . . ?
C7 C8 H8B 109.5 . . ?
H8A C8 H8B 109.5 . . ?
C7 C8 H8C 109.5 . . ?
H8A C8 H8C 109.5 . . ?
H8B C8 H8C 109.5 . . ?
C10 C9 H9A 109.5 . . ?
C10 C9 H9B 109.5 . . ?
H9A C9 H9B 109.5 . . ?
C10 C9 H9C 109.5 . . ?
H9A C9 H9C 109.5 . . ?
H9B C9 H9C 109.5 . . ?
N3 C10 C9 109.90(17) . . ?
N3 C10 C11 112.14(17) . . ?
C9 C10 C11 109.41(18) . . ?
N3 C10 H10 108.4 . . ?
C9 C10 H10 108.4 . . ?
C11 C10 H10 108.4 . . ?
C10 C11 H11A 109.5 . . ?
C10 C11 H11B 109.5 . . ?
H11A C11 H11B 109.5 . . ?
C10 C11 H11C 109.5 . . ?
H11A C11 H11C 109.5 . . ?
H11B C11 H11C 109.5 . . ?
N3 C12 N4 114.79(17) . . ?
N3 C12 C13 122.06(18) . . ?
N4 C12 C13 123.14(18) . . ?
N3 C12 Th1 59.31(10) . . ?
N4 C12 Th1 56.26(10) . . ?
C13 C12 Th1 172.44(14) . . ?
C12 C13 H13A 109.5 . . ?
C12 C13 H13B 109.5 . . ?
H13A C13 H13B 109.5 . . ?
C12 C13 H13C 109.5 . . ?
H13A C13 H13C 109.5 . . ?
H13B C13 H13C 109.5 . . ?
C15 C14 H14A 109.5 . . ?
C15 C14 H14B 109.5 . . ?
H14A C14 H14B 109.5 . . ?
C15 C14 H14C 109.5 . . ?
H14A C14 H14C 109.5 . . ?
H14B C14 H14C 109.5 . . ?
N4 C15 C14 113.13(16) . . ?
N4 C15 C16 116.20(17) . . ?
C14 C15 C16 111.69(17) . . ?
N4 C15 H15 104.8 . . ?
C14 C15 H15 104.8 . . ?
C16 C15 H15 104.8 . . ?
C15 C16 H16A 109.5 . . ?
C15 C16 H16B 109.5 . . ?
H16A C16 H16B 109.5 . . ?
C15 C16 H16C 109.5 . . ?
H16A C16 H16C 109.5 . . ?
H16B C16 H16C 109.5 . . ?
C18 C17 H17A 109.5 . . ?
C18 C17 H17B 109.5 . . ?
H17A C17 H17B 109.5 . . ?
C18 C17 H17C 109.5 . . ?
H17A C17 H17C 109.5 . . ?
H17B C17 H17C 109.5 . . ?
N5 C18 C17 109.55(17) . . ?
N5 C18 C19 111.25(17) . . ?
C17 C18 C19 110.97(19) . . ?
N5 C18 H18 108.3 . . ?
C17 C18 H18 108.3 . . ?
C19 C18 H18 108.3 . . ?
C18 C19 H19A 109.5 . . ?
C18 C19 H19B 109.5 . . ?
H19A C19 H19B 109.5 . . ?
C18 C19 H19C 109.5 . . ?
H19A C19 H19C 109.5 . . ?
H19B C19 H19C 109.5 . . ?
N6 C20 N5 113.53(17) . . ?
N6 C20 C21 124.13(18) . . ?
N5 C20 C21 122.34(18) . . ?
N6 C20 Th1 55.63(10) . . ?
N5 C20 Th1 58.08(10) . . ?
C21 C20 Th1 175.42(14) . . ?
C20 C21 H21A 109.5 . . ?
C20 C21 H21B 109.5 . . ?
H21A C21 H21B 109.5 . . ?
C20 C21 H21C 109.5 . . ?
H21A C21 H21C 109.5 . . ?
H21B C21 H21C 109.5 . . ?
C23 C22 H22A 109.5 . . ?
C23 C22 H22B 109.5 . . ?
H22A C22 H22B 109.5 . . ?
C23 C22 H22C 109.5 . . ?
H22A C22 H22C 109.5 . . ?
H22B C22 H22C 109.5 . . ?
N6 C23 C22 113.39(17) . . ?
N6 C23 C24 115.35(18) . . ?
C22 C23 C24 112.15(17) . . ?
N6 C23 H23 104.9 . . ?
C22 C23 H23 104.9 . . ?
C24 C23 H23 104.9 . . ?
C23 C24 H24A 109.5 . . ?
C23 C24 H24B 109.5 . . ?
H24A C24 H24B 109.5 . . ?
C23 C24 H24C 109.5 . . ?
H24A C24 H24C 109.5 . . ?
H24B C24 H24C 109.5 . . ?
C31 C25 C26 116.09(17) . . ?
C31 C25 N7 120.85(17) . . ?
C26 C25 N7 122.99(17) . . ?
C27 C26 C25 121.43(19) . . ?
C27 C26 H26 119.3 . . ?
C25 C26 H26 119.3 . . ?
C26 C27 C28 122.04(19) . . ?
C26 C27 H27 119.0 . . ?
C28 C27 H27 119.0 . . ?
C30 C28 C27 117.07(18) . . ?
C30 C28 C29 122.71(18) . . ?
C27 C28 C29 120.22(18) . . ?
C28 C29 H29A 109.5 . . ?
C28 C29 H29B 109.5 . . ?
H29A C29 H29B 109.5 . . ?
C28 C29 H29C 109.5 . . ?
H29A C29 H29C 109.5 . . ?
H29B C29 H29C 109.5 . . ?
C28 C30 C31 121.51(18) . . ?
C28 C30 H30 119.2 . . ?
C31 C30 H30 119.2 . . ?
C30 C31 C25 121.78(18) . . ?
C30 C31 H31 119.1 . . ?
C25 C31 H31 119.1 . . ?
Si1 C32 H32A 109.5 . . ?
Si1 C32 H32B 109.5 . . ?
H32A C32 H32B 109.5 . . ?
Si1 C32 H32C 109.5 . . ?
H32A C32 H32C 109.5 . . ?
H32B C32 H32C 109.5 . . ?
Si1 C33 H33A 109.5 . . ?
Si1 C33 H33B 109.5 . . ?
H33A C33 H33B 109.5 . . ?
Si1 C33 H33C 109.5 . . ?
H33A C33 H33C 109.5 . . ?
H33B C33 H33C 109.5 . . ?
Si1 C34 H34A 109.5 . . ?
Si1 C34 H34B 109.5 . . ?
H34A C34 H34B 109.5 . . ?
Si1 C34 H34C 109.5 . . ?
H34A C34 H34C 109.5 . . ?
H34B C34 H34C 109.5 . . ?
C4 N1 C2 120.90(16) . . ?
C4 N1 Th1 96.27(12) . . ?
C2 N1 Th1 142.83(12) . . ?
C4 N2 C7 121.80(16) . . ?
C4 N2 Th1 95.06(11) . . ?
C7 N2 Th1 142.25(13) . . ?
C12 N3 C10 119.85(17) . . ?
C12 N3 Th1 94.12(12) . . ?
C10 N3 Th1 143.90(13) . . ?
C12 N4 C15 124.57(17) . . ?
C12 N4 Th1 97.11(12) . . ?
C15 N4 Th1 137.84(12) . . ?
C20 N5 C18 120.01(16) . . ?
C20 N5 Th1 95.53(11) . . ?
C18 N5 Th1 144.36(13) . . ?
C20 N6 C23 126.29(17) . . ?
C20 N6 Th1 98.30(12) . . ?
C23 N6 Th1 134.10(12) . . ?
C25 N7 Si1 117.88(13) . . ?
C25 N7 Th1 107.87(11) . . ?
Si1 N7 Th1 134.23(8) . . ?
N7 Si1 C34 108.54(9) . . ?
N7 Si1 C32 110.84(9) . . ?
C34 Si1 C32 107.83(10) . . ?
N7 Si1 C33 115.54(9) . . ?
C34 Si1 C33 109.02(10) . . ?
C32 Si1 C33 104.78(10) . . ?
N7 Th1 N4 94.47(5) . . ?
N7 Th1 N1 115.31(5) . . ?
N4 Th1 N1 135.58(5) . . ?
N7 Th1 N6 83.55(5) . . ?
N4 Th1 N6 134.27(5) . . ?
N1 Th1 N6 83.67(5) . . ?
N7 Th1 N2 88.40(5) . . ?
N4 Th1 N2 98.56(5) . . ?
N1 Th1 N2 53.30(5) . . ?
N6 Th1 N2 126.93(5) . . ?
N7 Th1 N5 117.42(5) . . ?
N4 Th1 N5 90.33(5) . . ?
N1 Th1 N5 102.67(5) . . ?
N6 Th1 N5 52.41(5) . . ?
N2 Th1 N5 152.05(5) . . ?
N7 Th1 N3 141.46(5) . . ?
N4 Th1 N3 52.95(5) . . ?
N1 Th1 N3 85.35(5) . . ?
N6 Th1 N3 132.94(5) . . ?
N2 Th1 N3 78.46(5) . . ?
N5 Th1 N3 86.16(5) . . ?
N7 Th1 C4 104.11(5) . . ?
N4 Th1 C4 117.75(5) . . ?
N1 Th1 C4 26.81(5) . . ?
N6 Th1 C4 106.86(5) . . ?
N2 Th1 C4 26.57(5) . . ?
N5 Th1 C4 127.69(5) . . ?
N3 Th1 C4 79.47(5) . . ?
N7 Th1 C12 117.55(5) . . ?
N4 Th1 C12 26.63(5) . . ?
N1 Th1 C12 109.86(6) . . ?
N6 Th1 C12 143.05(5) . . ?
N2 Th1 C12 85.90(5) . . ?
N5 Th1 C12 90.70(5) . . ?
N3 Th1 C12 26.57(5) . . ?
C4 Th1 C12 97.27(5) . . ?
N7 Th1 C20 100.12(5) . . ?
N4 Th1 C20 112.56(5) . . ?
N1 Th1 C20 94.62(5) . . ?
N6 Th1 C20 26.07(5) . . ?
N2 Th1 C20 146.75(5) . . ?
N5 Th1 C20 26.40(5) . . ?
N3 Th1 C20 110.71(5) . . ?
C4 Th1 C20 121.25(5) . . ?
C12 Th1 C20 116.98(5) . . ?

_refine_diff_density_max         1.145
_refine_diff_density_min         -0.484
_refine_diff_density_rms         0.061

_shelx_res_file                  
;
 
    shelx.res created by SHELXL-2014/7
 
TITL shelxt_a.res in P2(1)/n
CELL  0.71073  12.63730  17.87430  17.15440   90.0000   90.0328   90.0000
ZERR     4.00   0.00090   0.00140   0.00130    0.0000    0.0030    0.0000
LATT   1
SYMM  1/2 - X, 1/2 + Y, 1/2 - Z
SFAC  C    H    N    SI   TH
UNIT  136 268 28 4 4
MERG   2
FMAP   2
PLAN   20
SIZE     0.100   0.220   0.250
ACTA    53.00
BOND   $H
LIST   4
WPDB  -2
L.S.  10
TEMP  -173.00
WGHT    0.008300    4.968000
FVAR       0.07266
C1    1    0.826429    0.780468    0.429114    11.00000    0.01884    0.03055 =
         0.02733   -0.00022   -0.00775   -0.00088
AFIX 137
H1A   2    0.793016    0.825131    0.451280    11.00000   -1.50000
H1B   2    0.899708    0.777043    0.447495    11.00000   -1.50000
H1C   2    0.787295    0.735857    0.445584    11.00000   -1.50000
AFIX   0
C2    1    0.825293    0.785713    0.340457    11.00000    0.01501    0.02374 =
         0.02669    0.00280   -0.00001   -0.00669
AFIX  13
H2    2    0.859376    0.833904    0.324775    11.00000   -1.20000
AFIX   0
C3    1    0.888223    0.721071    0.304546    11.00000    0.02276    0.04143 =
         0.02995    0.00362    0.00189    0.00499
AFIX 137
H3A   2    0.853576    0.673531    0.317117    11.00000   -1.50000
H3B   2    0.960261    0.721062    0.325727    11.00000   -1.50000
H3C   2    0.891085    0.727274    0.247825    11.00000   -1.50000
AFIX   0
C4    1    0.691664    0.813312    0.241682    11.00000    0.02224    0.01413 =
         0.01955   -0.00077    0.00386   -0.00197
C5    1    0.772669    0.853065    0.191646    11.00000    0.02346    0.03237 =
         0.02731    0.00923    0.00390   -0.00707
AFIX 137
H5A   2    0.817841    0.816026    0.165843    11.00000   -1.50000
H5B   2    0.816311    0.885636    0.224502    11.00000   -1.50000
H5C   2    0.736310    0.883276    0.152194    11.00000   -1.50000
AFIX   0
C6    1    0.583639    0.786842    0.076576    11.00000    0.03065    0.03046 =
         0.01815    0.00273    0.00166   -0.00412
AFIX 137
H6A   2    0.661001    0.785189    0.073051    11.00000   -1.50000
H6B   2    0.554598    0.808579    0.028679    11.00000   -1.50000
H6C   2    0.556123    0.735988    0.083276    11.00000   -1.50000
AFIX   0
C7    1    0.551174    0.834851    0.146358    11.00000    0.02533    0.02267 =
         0.01701    0.00736   -0.00140   -0.00232
AFIX  13
H7    2    0.580277    0.886404    0.139085    11.00000   -1.20000
AFIX   0
C8    1    0.431312    0.839761    0.151457    11.00000    0.02718    0.03728 =
         0.02191    0.00811   -0.00386    0.00359
AFIX 137
H8A   2    0.401983    0.789734    0.160373    11.00000   -1.50000
H8B   2    0.403165    0.860005    0.102571    11.00000   -1.50000
H8C   2    0.411501    0.872708    0.194716    11.00000   -1.50000
AFIX   0
C9    1    0.660271    0.957741    0.416017    11.00000    0.04217    0.02675 =
         0.03294    0.00196   -0.00920   -0.01564
AFIX 137
H9A   2    0.647194    0.939111    0.468869    11.00000   -1.50000
H9B   2    0.692827    1.007430    0.418834    11.00000   -1.50000
H9C   2    0.707967    0.923375    0.388709    11.00000   -1.50000
AFIX   0
C10   1    0.556263    0.962861    0.372102    11.00000    0.02683    0.01520 =
         0.02774   -0.00216    0.00267   -0.00327
AFIX  13
H10   2    0.509513    0.999401    0.399697    11.00000   -1.20000
AFIX   0
C11   1    0.576820    0.991996    0.289574    11.00000    0.02840    0.01878 =
         0.03404    0.00584    0.00165   -0.00349
AFIX 137
H11A  2    0.630015    0.960474    0.264118    11.00000   -1.50000
H11B  2    0.602706    1.043614    0.292278    11.00000   -1.50000
H11C  2    0.510901    0.990553    0.259494    11.00000   -1.50000
AFIX   0
C12   1    0.399055    0.885557    0.363589    11.00000    0.02336    0.01703 =
         0.01506    0.00091    0.00049    0.00327
C13   1    0.330243    0.954908    0.359689    11.00000    0.02571    0.01731 =
         0.03579    0.00165    0.00426    0.00402
AFIX 137
H13A  2    0.312298    0.971077    0.412644    11.00000   -1.50000
H13B  2    0.265180    0.943507    0.330936    11.00000   -1.50000
H13C  2    0.368759    0.994982    0.332964    11.00000   -1.50000
AFIX   0
C14   1    0.200352    0.807677    0.274110    11.00000    0.02055    0.03034 =
         0.02578    0.00110   -0.00266    0.00167
AFIX 137
H14A  2    0.203563    0.860636    0.259519    11.00000   -1.50000
H14B  2    0.126544    0.790862    0.273561    11.00000   -1.50000
H14C  2    0.241499    0.778043    0.236826    11.00000   -1.50000
AFIX   0
C15   1    0.246192    0.797541    0.355708    11.00000    0.01528    0.02237 =
         0.02525    0.00140   -0.00021    0.00139
AFIX  13
H15   2    0.242437    0.742487    0.365698    11.00000   -1.20000
AFIX   0
C16   1    0.175314    0.832602    0.417893    11.00000    0.01895    0.03606 =
         0.02583    0.00523    0.00243    0.00186
AFIX 137
H16A  2    0.211824    0.831687    0.468300    11.00000   -1.50000
H16B  2    0.109244    0.804133    0.421694    11.00000   -1.50000
H16C  2    0.159409    0.884476    0.403575    11.00000   -1.50000
AFIX   0
C17   1    0.409745    0.815364    0.559009    11.00000    0.03351    0.04481 =
         0.02173   -0.00609   -0.00020    0.01377
AFIX 137
H17A  2    0.421795    0.855998    0.521702    11.00000   -1.50000
H17B  2    0.386850    0.836383    0.608994    11.00000   -1.50000
H17C  2    0.354794    0.781838    0.538872    11.00000   -1.50000
AFIX   0
C18   1    0.511348    0.771931    0.570527    11.00000    0.02527    0.02668 =
         0.01578   -0.00093   -0.00030   -0.00039
AFIX  13
H18   2    0.497624    0.730937    0.608881    11.00000   -1.20000
AFIX   0
C19   1    0.598254    0.822019    0.603136    11.00000    0.03779    0.03084 =
         0.02410   -0.00664   -0.00290   -0.00652
AFIX 137
H19A  2    0.663341    0.792846    0.609535    11.00000   -1.50000
H19B  2    0.576157    0.841918    0.653810    11.00000   -1.50000
H19C  2    0.611181    0.863521    0.567045    11.00000   -1.50000
AFIX   0
C20   1    0.595799    0.672955    0.496227    11.00000    0.01154    0.01992 =
         0.01888    0.00331   -0.00427   -0.00426
C21   1    0.620133    0.630329    0.570378    11.00000    0.03068    0.02622 =
         0.02101    0.00477   -0.00289    0.00103
AFIX 137
H21A  2    0.650117    0.581384    0.557169    11.00000   -1.50000
H21B  2    0.554835    0.623354    0.600298    11.00000   -1.50000
H21C  2    0.671196    0.658660    0.601660    11.00000   -1.50000
AFIX   0
C22   1    0.597380    0.511481    0.419060    11.00000    0.02129    0.01999 =
         0.03010   -0.00311   -0.00257    0.00580
AFIX 137
H22A  2    0.587312    0.504323    0.475207    11.00000   -1.50000
H22B  2    0.628692    0.466248    0.396485    11.00000   -1.50000
H22C  2    0.528832    0.521270    0.394342    11.00000   -1.50000
AFIX   0
C23   1    0.670569    0.577396    0.405359    11.00000    0.01943    0.02450 =
         0.02654    0.00042    0.00153    0.00640
AFIX  13
H23   2    0.680824    0.579122    0.347589    11.00000   -1.20000
AFIX   0
C24   1    0.780965    0.563947    0.438677    11.00000    0.02010    0.02506 =
         0.04959    0.00972    0.00176    0.00258
AFIX 137
H24A  2    0.823246    0.609641    0.433541    11.00000   -1.50000
H24B  2    0.815238    0.523187    0.410014    11.00000   -1.50000
H24C  2    0.775289    0.550378    0.493867    11.00000   -1.50000
AFIX   0
C25   1    0.363448    0.625626    0.313404    11.00000    0.01584    0.01291 =
         0.01818    0.00055    0.00008   -0.00082
C26   1    0.269012    0.614587    0.271232    11.00000    0.02024    0.02615 =
         0.01837   -0.00079   -0.00202   -0.00401
AFIX  43
H26   2    0.269502    0.620349    0.216180    11.00000   -1.20000
AFIX   0
C27   1    0.175799    0.595581    0.308182    11.00000    0.01617    0.02575 =
         0.02490   -0.00247   -0.00467   -0.00292
AFIX  43
H27   2    0.113966    0.587910    0.277691    11.00000   -1.20000
AFIX   0
C28   1    0.169595    0.587293    0.388876    11.00000    0.01568    0.01700 =
         0.02403    0.00112    0.00271   -0.00086
C29   1    0.067135    0.563548    0.426478    11.00000    0.01887    0.02928 =
         0.03019    0.00146    0.00283   -0.00448
AFIX 137
H29A  2    0.076796    0.560414    0.483071    11.00000   -1.50000
H29B  2    0.046090    0.514477    0.406244    11.00000   -1.50000
H29C  2    0.011929    0.600320    0.414556    11.00000   -1.50000
AFIX   0
C30   1    0.260719    0.601338    0.431281    11.00000    0.01886    0.01762 =
         0.01740    0.00271    0.00050    0.00197
AFIX  43
H30   2    0.258314    0.598757    0.486566    11.00000   -1.20000
AFIX   0
C31   1    0.355755    0.619150    0.394761    11.00000    0.01445    0.01450 =
         0.02075    0.00125   -0.00490   -0.00069
AFIX  43
H31   2    0.417072    0.627141    0.425725    11.00000   -1.20000
AFIX   0
C32   1    0.489852    0.491010    0.218448    11.00000    0.03631    0.01897 =
         0.03195   -0.00330   -0.00300    0.00033
AFIX 137
H32A  2    0.539390    0.477027    0.259936    11.00000   -1.50000
H32B  2    0.506607    0.462821    0.171037    11.00000   -1.50000
H32C  2    0.417423    0.479473    0.234916    11.00000   -1.50000
AFIX   0
C33   1    0.424597    0.608956    0.105399    11.00000    0.02585    0.03300 =
         0.01717   -0.00174   -0.00092   -0.00249
AFIX 137
H33A  2    0.360717    0.577879    0.106099    11.00000   -1.50000
H33B  2    0.468552    0.595071    0.060631    11.00000   -1.50000
H33C  2    0.404501    0.661758    0.101205    11.00000   -1.50000
AFIX   0
C34   1    0.644507    0.615124    0.179850    11.00000    0.02251    0.02896 =
         0.02340   -0.00223    0.00267    0.00272
AFIX 137
H34A  2    0.657808    0.668320    0.189625    11.00000   -1.50000
H34B  2    0.661902    0.603297    0.125567    11.00000   -1.50000
H34C  2    0.688605    0.584880    0.214728    11.00000   -1.50000
AFIX   0
N1    3    0.715834    0.785653    0.312070    11.00000    0.01519    0.02036 =
         0.01913    0.00150   -0.00032   -0.00379
N2    3    0.591692    0.804411    0.220161    11.00000    0.01813    0.01804 =
         0.01526    0.00215    0.00019   -0.00207
N3    3    0.503546    0.889522    0.371783    11.00000    0.02024    0.01441 =
         0.02041    0.00046   -0.00019   -0.00121
N4    3    0.360044    0.815962    0.360421    11.00000    0.01552    0.01652 =
         0.01821    0.00091   -0.00008    0.00062
N5    3    0.543423    0.737902    0.496460    11.00000    0.01657    0.02495 =
         0.01356   -0.00221   -0.00212    0.00149
N6    3    0.622635    0.649866    0.425300    11.00000    0.01381    0.01798 =
         0.01988    0.00063   -0.00116    0.00191
N7    3    0.459904    0.645815    0.277710    11.00000    0.01341    0.01652 =
         0.01595    0.00110    0.00002   -0.00141
SI1   4    0.501598    0.593872    0.198253    11.00000    0.01816    0.01760 =
         0.01652   -0.00104   -0.00059   -0.00060
TH1   5    0.532130    0.749715    0.348473    11.00000    0.01057    0.01040 =
         0.01095    0.00080   -0.00041   -0.00074
HKLF    4
 
REM  shelxt_a.res in P2(1)/n
REM R1 =  0.0153 for    6616 Fo > 4sig(Fo)  and  0.0210 for all    7927 data
REM    407 parameters refined using      0 restraints
 
END
 
WGHT      0.0082      4.9807
 
REM Highest difference peak  1.145,  deepest hole -0.484,  1-sigma level  0.061
Q1    1   0.5013  0.9059  0.1991  11.00000  0.05    1.14
Q2    1   0.9024  0.7498  0.4566  11.00000  0.05    1.05
Q3    1   0.6005  0.6707  0.6029  11.00000  0.05    0.37
Q4    1   0.8246  0.7228  0.4374  11.00000  0.05    0.35
Q5    1   0.3631  0.6809  0.3598  11.00000  0.05    0.34
Q6    1   0.6223  0.8483  0.4262  11.00000  0.05    0.32
Q7    1   0.6441  0.8876  0.1768  11.00000  0.05    0.32
Q8    1   0.3661  0.9200  0.3621  11.00000  0.05    0.31
Q9    1   0.5089  0.8198  0.5411  11.00000  0.05    0.31
Q10   1   0.6118  0.6523  0.5335  11.00000  0.05    0.31
Q11   1   0.5571  0.7646  0.4769  11.00000  0.05    0.31
Q12   1   0.6583  0.5710  0.4581  11.00000  0.05    0.30
Q13   1   0.5803  0.8175  0.1820  11.00000  0.05    0.29
Q14   1   0.4260  0.8925  0.1048  11.00000  0.05    0.29
Q15   1   0.4756  0.6255  0.2465  11.00000  0.05    0.29
Q16   1   0.2316  0.8217  0.3185  11.00000  0.05    0.29
Q17   1   0.5044  0.6098  0.3703  11.00000  0.05    0.29
Q18   1   0.4495  0.8603  0.2780  11.00000  0.05    0.28
Q19   1   0.1997  0.5504  0.3081  11.00000  0.05    0.28
Q20   1   0.2770  0.7496  0.5604  11.00000  0.05    0.28
;
_shelx_res_checksum              21032
####################################################################### 
# 
# This file contains crystal structure data downloaded from the 
# Cambridge Structural Database (CSD) hosted by the Cambridge 
# Crystallographic Data Centre (CCDC).
# 
# Full information about CCDC data access policies and citation 
# guidelines are available at http://www.ccdc.cam.ac.uk/access/V1 
# 
# Audit and citation data items may have been added by the CCDC. 
# Please retain this information to preserve the provenance of 
# this file and to allow appropriate attribution of the data. 
# 
#######################################################################

data_Th(THF)(BIMA)3(BPh4)
_database_code_depnum_ccdc_archive 'CCDC 1811114'
_audit_update_record             
;
2017-12-14 deposited with the CCDC.
2018-02-16 downloaded from the CCDC.
;
# start Validation Reply Form
_vrf_PLAT213_Th(THF)(BIMA)3(BPh4) 
;
PROBLEM: Atom C27             has ADP max/min Ratio .....        4.2 prolat
RESPONSE: Unresolved disorder of C27
;
_vrf_PLAT220_Th(THF)(BIMA)3(BPh4) 
;
PROBLEM: Non-Solvent  Resd 1  C   Ueq(max)/Ueq(min) Range        7.3 Ratio
RESPONSE: Unresolved disorder of C27
;
_vrf_PLAT241_Th(THF)(BIMA)3(BPh4) 
;
PROBLEM: High   'MainMol' Ueq as Compared to Neighbors of        C27 Check
RESPONSE: Unresolved disorder of C27
;
# Added during the CSD deposition process: Thursday 14 December 2017 01:22 AM
# end Validation Reply Form


_audit_creation_method           SHELXL-2014/7
_shelx_SHELXL_version_number     2014/7
_chemical_name_systematic        '[Th(THF)(BIMA)3][(BPh4)(THF)]'
_chemical_melting_point          ?
_chemical_formula_moiety         ?
_chemical_formula_sum            'C56 H87 B N6 O2 Th'
_chemical_formula_weight         1119.16

loop_
_atom_type_symbol
_atom_type_description
_atom_type_scat_dispersion_real
_atom_type_scat_dispersion_imag
_atom_type_scat_source
C C 0.0033 0.0016 'International Tables Vol C Tables 4.2.6.8 and 6.1.1.4'
H H 0.0000 0.0000 'International Tables Vol C Tables 4.2.6.8 and 6.1.1.4'
B B 0.0013 0.0007 'International Tables Vol C Tables 4.2.6.8 and 6.1.1.4'
O O 0.0106 0.0060 'International Tables Vol C Tables 4.2.6.8 and 6.1.1.4'
Th Th -7.2400 8.8979 'International Tables Vol C Tables 4.2.6.8 and 6.1.1.4'
N N 0.0061 0.0033 'International Tables Vol C Tables 4.2.6.8 and 6.1.1.4'

_space_group_crystal_system      monoclinic
_space_group_IT_number           14
_space_group_name_H-M_alt        'P 21/c'
_space_group_name_Hall           '-P 2ybc'

_shelx_space_group_comment       
;
The symmetry employed for this shelxl refinement is uniquely defined
by the following loop, which should always be used as a source of
symmetry information in preference to the above space-group names.
They are only intended as comments.
;

loop_
_space_group_symop_operation_xyz
'x, y, z'
'-x, y+1/2, -z+1/2'
'-x, -y, -z'
'x, -y-1/2, z-1/2'

_cell_length_a                   18.6971(7)
_cell_length_b                   15.8036(5)
_cell_length_c                   18.9111(6)
_cell_angle_alpha                90
_cell_angle_beta                 103.688(2)
_cell_angle_gamma                90
_cell_volume                     5429.2(3)
_cell_formula_units_Z            4
_cell_measurement_temperature    100(2)
_cell_measurement_reflns_used    9357
_cell_measurement_theta_min      2.18
_cell_measurement_theta_max      25.43

_exptl_crystal_description       Rod
_exptl_crystal_colour            Colorless
_exptl_crystal_density_meas      ?
_exptl_crystal_density_method    ?
_exptl_crystal_density_diffrn    1.369
_exptl_crystal_F_000             2304
_exptl_transmission_factor_min   ?
_exptl_transmission_factor_max   ?
_exptl_crystal_size_max          0.050
_exptl_crystal_size_mid          0.020
_exptl_crystal_size_min          0.020
_exptl_absorpt_coefficient_mu    2.791
_shelx_estimated_absorpt_T_min   0.873
_shelx_estimated_absorpt_T_max   0.946
_exptl_absorpt_correction_type   multi-scan
_exptl_absorpt_correction_T_min  0.635
_exptl_absorpt_correction_T_max  0.745
_exptl_absorpt_process_details   SADABS
_exptl_absorpt_special_details   ?
_diffrn_ambient_temperature      100(2)
_diffrn_radiation_wavelength     0.71073
_diffrn_radiation_type           MoK\a
_diffrn_source                   'microfocus sealed tube'
_diffrn_measurement_device_type  'Bruker APEX-II CCD'
_diffrn_measurement_method       'phi and omega scans'
_diffrn_detector_area_resol_mean 8.366
_diffrn_reflns_number            138819
_diffrn_reflns_av_unetI/netI     0.0238
_diffrn_reflns_av_R_equivalents  0.0508
_diffrn_reflns_limit_h_min       -22
_diffrn_reflns_limit_h_max       22
_diffrn_reflns_limit_k_min       -19
_diffrn_reflns_limit_k_max       18
_diffrn_reflns_limit_l_min       -22
_diffrn_reflns_limit_l_max       22
_diffrn_reflns_theta_min         1.121
_diffrn_reflns_theta_max         25.428
_diffrn_reflns_theta_full        25.000
_diffrn_measured_fraction_theta_max 0.998
_diffrn_measured_fraction_theta_full 1.000
_diffrn_reflns_Laue_measured_fraction_max 0.998
_diffrn_reflns_Laue_measured_fraction_full 1.000
_diffrn_reflns_point_group_measured_fraction_max 0.998
_diffrn_reflns_point_group_measured_fraction_full 1.000
_reflns_number_total             10015
_reflns_number_gt                8848
_reflns_threshold_expression     'I > 2\s(I)'
_reflns_Friedel_coverage         0.000
_reflns_Friedel_fraction_max     .
_reflns_Friedel_fraction_full    .

_reflns_special_details          
;
 Reflections were merged by SHELXL according to the crystal
 class for the calculation of statistics and refinement.
 
 _reflns_Friedel_fraction is defined as the number of unique
 Friedel pairs measured divided by the number that would be
 possible theoretically, ignoring centric projections and
 systematic absences.
;

_computing_data_collection       'Bruker APEX2'
_computing_cell_refinement       'Bruker SAINT'
_computing_data_reduction        'Bruker SAINT'
_computing_structure_solution    'SHELXT (Sheldrick 2008)'
_computing_structure_refinement  'SHELXL-2014/7 (Sheldrick, 2014)'
_computing_molecular_graphics    Mercury
_computing_publication_material  WinGX
_refine_special_details          ?
_refine_ls_structure_factor_coef Fsqd
_refine_ls_matrix_type           full
_refine_ls_weighting_scheme      calc
_refine_ls_weighting_details     
'w=1/[\s^2^(Fo^2^)+(0.0081P)^2^+7.6868P] where P=(Fo^2^+2Fc^2^)/3'
_atom_sites_solution_primary     iterative
_atom_sites_solution_secondary   difmap
_atom_sites_solution_hydrogens   geom
_refine_ls_hydrogen_treatment    constr
_refine_ls_extinction_method     none
_refine_ls_extinction_coef       .
_refine_ls_number_reflns         10015
_refine_ls_number_parameters     610
_refine_ls_number_restraints     0
_refine_ls_R_factor_all          0.0267
_refine_ls_R_factor_gt           0.0204
_refine_ls_wR_factor_ref         0.0432
_refine_ls_wR_factor_gt          0.0407
_refine_ls_goodness_of_fit_ref   1.068
_refine_ls_restrained_S_all      1.068
_refine_ls_shift/su_max          0.004
_refine_ls_shift/su_mean         0.000

loop_
_atom_site_label
_atom_site_type_symbol
_atom_site_fract_x
_atom_site_fract_y
_atom_site_fract_z
_atom_site_U_iso_or_equiv
_atom_site_adp_type
_atom_site_occupancy
_atom_site_site_symmetry_order
_atom_site_calc_flag
_atom_site_refinement_flags_posn
_atom_site_refinement_flags_adp
_atom_site_refinement_flags_occupancy
_atom_site_disorder_assembly
_atom_site_disorder_group
C1 C 0.74960(14) 0.76131(16) 0.09858(14) 0.0208(6) Uani 1 1 d . . . . .
H1A H 0.7414 0.8218 0.0883 0.031 Uiso 1 1 calc R U . . .
H1B H 0.7485 0.7310 0.0532 0.031 Uiso 1 1 calc R U . . .
H1C H 0.7977 0.7532 0.1324 0.031 Uiso 1 1 calc R U . . .
C2 C 0.68933(14) 0.72705(15) 0.13272(13) 0.0185(5) Uani 1 1 d . . . . .
H2 H 0.6410 0.7317 0.0965 0.022 Uiso 1 1 calc R U . . .
C3 C 0.70413(16) 0.63421(16) 0.15287(16) 0.0289(7) Uani 1 1 d . . . . .
H3A H 0.7518 0.6289 0.1879 0.043 Uiso 1 1 calc R U . . .
H3B H 0.7049 0.6016 0.1090 0.043 Uiso 1 1 calc R U . . .
H3C H 0.6652 0.6125 0.1747 0.043 Uiso 1 1 calc R U . . .
C4 C 0.63332(13) 0.77836(14) 0.23063(13) 0.0148(5) Uani 1 1 d . . . . .
C5 C 0.57027(14) 0.71652(16) 0.21179(15) 0.0227(6) Uani 1 1 d . . . . .
H5A H 0.5626 0.6996 0.1607 0.034 Uiso 1 1 calc R U . . .
H5B H 0.5254 0.7433 0.2195 0.034 Uiso 1 1 calc R U . . .
H5C H 0.5818 0.6664 0.2430 0.034 Uiso 1 1 calc R U . . .
C6 C 0.62506(15) 0.77232(17) 0.39467(14) 0.0247(6) Uani 1 1 d . . . . .
H6A H 0.6261 0.7159 0.3735 0.037 Uiso 1 1 calc R U . . .
H6B H 0.5949 0.7710 0.4305 0.037 Uiso 1 1 calc R U . . .
H6C H 0.6753 0.7896 0.4185 0.037 Uiso 1 1 calc R U . . .
C7 C 0.59236(13) 0.83516(15) 0.33480(13) 0.0165(5) Uani 1 1 d . . . . .
H7 H 0.5418 0.8158 0.3098 0.020 Uiso 1 1 calc R U . . .
C8 C 0.58690(14) 0.92237(16) 0.36701(14) 0.0198(5) Uani 1 1 d . . . . .
H8A H 0.6364 0.9430 0.3901 0.030 Uiso 1 1 calc R U . . .
H8B H 0.5575 0.9189 0.4035 0.030 Uiso 1 1 calc R U . . .
H8C H 0.5633 0.9615 0.3283 0.030 Uiso 1 1 calc R U . . .
C9 C 0.90940(14) 0.96843(17) 0.41618(14) 0.0234(6) Uani 1 1 d . . . . .
H9A H 0.9110 0.9181 0.3863 0.035 Uiso 1 1 calc R U . . .
H9B H 0.9446 0.9619 0.4633 0.035 Uiso 1 1 calc R U . . .
H9C H 0.9223 1.0185 0.3913 0.035 Uiso 1 1 calc R U . . .
C10 C 0.83230(14) 0.97895(16) 0.42809(13) 0.0192(6) Uani 1 1 d . . . . .
H10 H 0.8313 1.0325 0.4560 0.023 Uiso 1 1 calc R U . . .
C11 C 0.81183(17) 0.9068(2) 0.47243(15) 0.0344(7) Uani 1 1 d . . . . .
H11A H 0.7634 0.9178 0.4819 0.052 Uiso 1 1 calc R U . . .
H11B H 0.8486 0.9023 0.5188 0.052 Uiso 1 1 calc R U . . .
H11C H 0.8103 0.8538 0.4453 0.052 Uiso 1 1 calc R U . . .
C12 C 0.73541(13) 1.05692(14) 0.34391(13) 0.0129(5) Uani 1 1 d . . . . .
C13 C 0.74758(15) 1.13206(16) 0.39469(14) 0.0223(6) Uani 1 1 d . . . . .
H13A H 0.7106 1.1755 0.3759 0.033 Uiso 1 1 calc R U . . .
H13B H 0.7969 1.1553 0.3980 0.033 Uiso 1 1 calc R U . . .
H13C H 0.7432 1.1141 0.4431 0.033 Uiso 1 1 calc R U . . .
C14 C 0.67951(15) 1.19514(15) 0.22336(14) 0.0217(6) Uani 1 1 d . . . . .
H14A H 0.7251 1.2103 0.2587 0.033 Uiso 1 1 calc R U . . .
H14B H 0.6489 1.2457 0.2103 0.033 Uiso 1 1 calc R U . . .
H14C H 0.6915 1.1716 0.1796 0.033 Uiso 1 1 calc R U . . .
C15 C 0.63776(13) 1.12967(15) 0.25658(13) 0.0165(5) Uani 1 1 d . . . . .
H15 H 0.6239 1.1558 0.2996 0.020 Uiso 1 1 calc R U . . .
C16 C 0.56797(14) 1.10351(16) 0.20259(14) 0.0217(6) Uani 1 1 d . . . . .
H16A H 0.5805 1.0780 0.1598 0.033 Uiso 1 1 calc R U . . .
H16B H 0.5369 1.1534 0.1876 0.033 Uiso 1 1 calc R U . . .
H16C H 0.5413 1.0622 0.2253 0.033 Uiso 1 1 calc R U . . .
C17 C 0.89808(14) 1.03435(17) 0.11545(14) 0.0220(6) Uani 1 1 d . . . . .
H17A H 0.9228 0.9854 0.1423 0.033 Uiso 1 1 calc R U . . .
H17B H 0.9348 1.0768 0.1107 0.033 Uiso 1 1 calc R U . . .
H17C H 0.8708 1.0164 0.0670 0.033 Uiso 1 1 calc R U . . .
C18 C 0.84469(13) 1.07255(15) 0.15662(13) 0.0158(5) Uani 1 1 d . . . . .
H18 H 0.8247 1.1265 0.1320 0.019 Uiso 1 1 calc R U . . .
C19 C 0.88319(14) 1.09243(17) 0.23467(15) 0.0236(6) Uani 1 1 d . . . . .
H19A H 0.8486 1.1204 0.2588 0.035 Uiso 1 1 calc R U . . .
H19B H 0.9251 1.1300 0.2354 0.035 Uiso 1 1 calc R U . . .
H19C H 0.9008 1.0398 0.2603 0.035 Uiso 1 1 calc R U . . .
C20 C 0.72131(13) 1.01866(14) 0.10354(12) 0.0129(5) Uani 1 1 d . . . . .
C21 C 0.71186(14) 1.07781(16) 0.03961(13) 0.0184(5) Uani 1 1 d . . . . .
H21A H 0.7316 1.1336 0.0565 0.028 Uiso 1 1 calc R U . . .
H21B H 0.6594 1.0830 0.0159 0.028 Uiso 1 1 calc R U . . .
H21C H 0.7384 1.0554 0.0048 0.028 Uiso 1 1 calc R U . . .
C22 C 0.60605(14) 0.91708(17) -0.01192(14) 0.0218(6) Uani 1 1 d . . . . .
H22A H 0.6400 0.9502 -0.0332 0.033 Uiso 1 1 calc R U . . .
H22B H 0.5579 0.9140 -0.0465 0.033 Uiso 1 1 calc R U . . .
H22C H 0.6257 0.8598 -0.0010 0.033 Uiso 1 1 calc R U . . .
C23 C 0.59760(13) 0.95934(15) 0.05803(13) 0.0153(5) Uani 1 1 d . . . . .
H23 H 0.5775 1.0176 0.0460 0.018 Uiso 1 1 calc R U . . .
C24 C 0.54344(13) 0.90950(16) 0.09049(14) 0.0194(6) Uani 1 1 d . . . . .
H24A H 0.5599 0.8506 0.0979 0.029 Uiso 1 1 calc R U . . .
H24B H 0.4946 0.9113 0.0571 0.029 Uiso 1 1 calc R U . . .
H24C H 0.5410 0.9345 0.1373 0.029 Uiso 1 1 calc R U . . .
C25 C 0.91579(14) 0.84658(16) 0.24102(16) 0.0233(6) Uani 1 1 d . . . . .
H25A H 0.9440 0.8977 0.2610 0.028 Uiso 1 1 calc R U . . .
H25B H 0.9053 0.8487 0.1872 0.028 Uiso 1 1 calc R U . . .
C26 C 0.95799(18) 0.7678(2) 0.2693(2) 0.0489(10) Uani 1 1 d . . . . .
H26A H 0.9585 0.7283 0.2288 0.059 Uiso 1 1 calc R U . . .
H26B H 1.0095 0.7821 0.2937 0.059 Uiso 1 1 calc R U . . .
C27 C 0.9224(2) 0.7308(3) 0.3187(3) 0.094(2) Uani 1 1 d . . . . .
H27A H 0.9508 0.7423 0.3690 0.112 Uiso 1 1 calc R U . . .
H27B H 0.9203 0.6687 0.3115 0.112 Uiso 1 1 calc R U . . .
C28 C 0.84882(15) 0.76366(16) 0.30915(15) 0.0238(6) Uani 1 1 d . . . . .
H28A H 0.8381 0.7766 0.3568 0.029 Uiso 1 1 calc R U . . .
H28B H 0.8121 0.7223 0.2832 0.029 Uiso 1 1 calc R U . . .
C29 C 0.73502(13) 0.40037(14) 0.31612(13) 0.0140(5) Uani 1 1 d . . . . .
C30 C 0.69933(13) 0.35516(15) 0.36109(13) 0.0152(5) Uani 1 1 d . . . . .
H30 H 0.7283 0.3261 0.4019 0.018 Uiso 1 1 calc R U . . .
C31 C 0.62299(14) 0.35099(16) 0.34851(13) 0.0183(6) Uani 1 1 d . . . . .
H31 H 0.6009 0.3199 0.3808 0.022 Uiso 1 1 calc R U . . .
C32 C 0.57910(14) 0.39192(16) 0.28920(14) 0.0203(6) Uani 1 1 d . . . . .
H32 H 0.5270 0.3898 0.2807 0.024 Uiso 1 1 calc R U . . .
C33 C 0.61244(14) 0.43610(16) 0.24243(14) 0.0212(6) Uani 1 1 d . . . . .
H33 H 0.5831 0.4641 0.2012 0.025 Uiso 1 1 calc R U . . .
C34 C 0.68874(14) 0.43950(15) 0.25587(14) 0.0184(5) Uani 1 1 d . . . . .
H34 H 0.7104 0.4696 0.2228 0.022 Uiso 1 1 calc R U . . .
C35 C 0.86984(13) 0.33899(15) 0.38364(13) 0.0141(5) Uani 1 1 d . . . . .
C36 C 0.91132(14) 0.27877(16) 0.35662(15) 0.0219(6) Uani 1 1 d . . . . .
H36 H 0.9129 0.2818 0.3068 0.026 Uiso 1 1 calc R U . . .
C37 C 0.95046(15) 0.21464(17) 0.39945(16) 0.0288(7) Uani 1 1 d . . . . .
H37 H 0.9783 0.1756 0.3787 0.035 Uiso 1 1 calc R U . . .
C38 C 0.94914(15) 0.20743(16) 0.47180(15) 0.0261(6) Uani 1 1 d . . . . .
H38 H 0.9756 0.1636 0.5011 0.031 Uiso 1 1 calc R U . . .
C39 C 0.90856(13) 0.26532(16) 0.50089(14) 0.0201(6) Uani 1 1 d . . . . .
H39 H 0.9068 0.2613 0.5506 0.024 Uiso 1 1 calc R U . . .
C40 C 0.87042(13) 0.32917(15) 0.45749(13) 0.0155(5) Uani 1 1 d . . . . .
H40 H 0.8433 0.3683 0.4789 0.019 Uiso 1 1 calc R U . . .
C41 C 0.84103(13) 0.50368(14) 0.38550(13) 0.0134(5) Uani 1 1 d . . . . .
C42 C 0.91269(13) 0.52518(15) 0.42308(13) 0.0153(5) Uani 1 1 d . . . . .
H42 H 0.9521 0.4898 0.4177 0.018 Uiso 1 1 calc R U . . .
C43 C 0.92882(14) 0.59564(15) 0.46776(14) 0.0187(6) Uani 1 1 d . . . . .
H43 H 0.9784 0.6075 0.4919 0.022 Uiso 1 1 calc R U . . .
C44 C 0.87293(14) 0.64873(15) 0.47728(14) 0.0196(6) Uani 1 1 d . . . . .
H44 H 0.8835 0.6969 0.5080 0.023 Uiso 1 1 calc R U . . .
C45 C 0.80158(14) 0.63001(15) 0.44109(14) 0.0202(6) Uani 1 1 d . . . . .
H45 H 0.7625 0.6656 0.4471 0.024 Uiso 1 1 calc R U . . .
C46 C 0.78610(14) 0.55954(15) 0.39588(13) 0.0170(5) Uani 1 1 d . . . . .
H46 H 0.7365 0.5489 0.3711 0.020 Uiso 1 1 calc R U . . .
C47 C 0.85155(13) 0.42776(15) 0.25899(13) 0.0156(5) Uani 1 1 d . . . . .
C48 C 0.89990(14) 0.48994(17) 0.24602(14) 0.0210(6) Uani 1 1 d . . . . .
H48 H 0.9187 0.5299 0.2833 0.025 Uiso 1 1 calc R U . . .
C49 C 0.92187(15) 0.49593(19) 0.18062(15) 0.0299(7) Uani 1 1 d . . . . .
H49 H 0.9545 0.5398 0.1741 0.036 Uiso 1 1 calc R U . . .
C50 C 0.89655(15) 0.4386(2) 0.12551(15) 0.0308(7) Uani 1 1 d . . . . .
H50 H 0.9121 0.4418 0.0812 0.037 Uiso 1 1 calc R U . . .
C51 C 0.84816(15) 0.3764(2) 0.13588(15) 0.0295(7) Uani 1 1 d . . . . .
H51 H 0.8295 0.3370 0.0981 0.035 Uiso 1 1 calc R U . . .
C52 C 0.82670(14) 0.37111(17) 0.20090(14) 0.0239(6) Uani 1 1 d . . . . .
H52 H 0.7937 0.3273 0.2066 0.029 Uiso 1 1 calc R U . . .
C53 C 0.56606(16) 1.2214(2) 0.54380(17) 0.0355(7) Uani 1 1 d . . . . .
H53A H 0.5480 1.2138 0.5886 0.043 Uiso 1 1 calc R U . . .
H53B H 0.5733 1.2826 0.5367 0.043 Uiso 1 1 calc R U . . .
C54 C 0.63733(17) 1.17388(19) 0.54968(18) 0.0359(7) Uani 1 1 d . . . . .
H54A H 0.6661 1.1704 0.6008 0.043 Uiso 1 1 calc R U . . .
H54B H 0.6679 1.2005 0.5196 0.043 Uiso 1 1 calc R U . . .
C55 C 0.60971(17) 1.08716(18) 0.52033(17) 0.0347(7) Uani 1 1 d . . . . .
H55A H 0.6471 1.0567 0.5008 0.042 Uiso 1 1 calc R U . . .
H55B H 0.5956 1.0521 0.5583 0.042 Uiso 1 1 calc R U . . .
C56 C 0.54344(18) 1.11008(19) 0.46056(17) 0.0392(8) Uani 1 1 d . . . . .
H56A H 0.5579 1.1181 0.4139 0.047 Uiso 1 1 calc R U . . .
H56B H 0.5060 1.0646 0.4542 0.047 Uiso 1 1 calc R U . . .
B1 B 0.82439(15) 0.41726(17) 0.33516(15) 0.0139(6) Uani 1 1 d . . . . .
O1 O 0.84711(9) 0.84125(10) 0.26572(9) 0.0171(4) Uani 1 1 d . . . . .
O2 O 0.51455(12) 1.18698(14) 0.48227(12) 0.0460(6) Uani 1 1 d . . . . .
Th1 Th 0.72964(2) 0.92410(2) 0.23682(2) 0.01009(3) Uani 1 1 d . . . . .
N1 N 0.68739(11) 0.78068(12) 0.19597(10) 0.0140(4) Uani 1 1 d . . . . .
N2 N 0.63768(11) 0.83911(12) 0.28113(10) 0.0138(4) Uani 1 1 d . . . . .
N3 N 0.77722(11) 0.98661(12) 0.35821(10) 0.0149(4) Uani 1 1 d . . . . .
N4 N 0.68382(11) 1.05461(12) 0.28175(11) 0.0138(4) Uani 1 1 d . . . . .
N5 N 0.78267(10) 1.01503(12) 0.15625(10) 0.0130(4) Uani 1 1 d . . . . .
N6 N 0.66773(10) 0.96619(12) 0.11281(10) 0.0126(4) Uani 1 1 d . . . . .

loop_
_atom_site_aniso_label
_atom_site_aniso_U_11
_atom_site_aniso_U_22
_atom_site_aniso_U_33
_atom_site_aniso_U_23
_atom_site_aniso_U_13
_atom_site_aniso_U_12
C1 0.0279(15) 0.0188(13) 0.0166(14) -0.0037(11) 0.0072(11) 0.0016(11)
C2 0.0235(14) 0.0133(12) 0.0176(13) -0.0033(10) 0.0027(11) -0.0002(11)
C3 0.0368(17) 0.0154(14) 0.0373(18) -0.0032(12) 0.0148(14) 0.0003(12)
C4 0.0159(13) 0.0095(12) 0.0172(13) 0.0060(10) 0.0006(10) 0.0010(10)
C5 0.0214(14) 0.0201(14) 0.0267(15) -0.0024(11) 0.0061(12) -0.0060(11)
C6 0.0246(15) 0.0280(15) 0.0228(15) 0.0098(12) 0.0083(12) 0.0048(12)
C7 0.0124(12) 0.0227(13) 0.0148(13) 0.0048(10) 0.0039(10) -0.0002(10)
C8 0.0198(13) 0.0237(13) 0.0180(14) -0.0002(11) 0.0089(11) 0.0000(11)
C9 0.0182(14) 0.0280(15) 0.0206(15) 0.0015(12) -0.0018(11) 0.0001(11)
C10 0.0194(14) 0.0214(13) 0.0140(13) -0.0024(11) -0.0015(11) 0.0010(11)
C11 0.0322(17) 0.0476(19) 0.0191(15) 0.0117(13) -0.0023(13) -0.0082(14)
C12 0.0108(12) 0.0174(13) 0.0126(13) -0.0013(10) 0.0070(10) -0.0029(9)
C13 0.0274(15) 0.0186(13) 0.0187(14) -0.0046(11) 0.0010(12) 0.0014(11)
C14 0.0273(15) 0.0148(13) 0.0229(15) 0.0025(11) 0.0057(12) 0.0035(11)
C15 0.0197(13) 0.0137(12) 0.0158(13) -0.0007(10) 0.0035(11) 0.0061(10)
C16 0.0191(14) 0.0210(13) 0.0249(15) 0.0008(11) 0.0050(12) 0.0080(11)
C17 0.0195(14) 0.0251(14) 0.0235(15) 0.0069(12) 0.0090(12) 0.0006(11)
C18 0.0154(13) 0.0137(12) 0.0196(13) 0.0032(10) 0.0065(10) -0.0009(10)
C19 0.0183(14) 0.0250(15) 0.0273(15) -0.0016(12) 0.0050(12) -0.0067(11)
C20 0.0176(13) 0.0119(12) 0.0108(12) -0.0004(9) 0.0065(10) 0.0036(10)
C21 0.0186(13) 0.0204(13) 0.0167(13) 0.0050(11) 0.0052(11) -0.0001(11)
C22 0.0194(14) 0.0274(14) 0.0162(14) -0.0057(11) -0.0006(11) 0.0025(11)
C23 0.0146(13) 0.0156(12) 0.0142(13) 0.0017(10) 0.0004(10) 0.0029(10)
C24 0.0135(13) 0.0218(14) 0.0199(14) 0.0043(11) -0.0020(11) -0.0021(10)
C25 0.0168(14) 0.0223(14) 0.0340(16) 0.0065(12) 0.0122(12) 0.0031(11)
C26 0.0377(19) 0.0389(19) 0.079(3) 0.0271(18) 0.0313(19) 0.0224(16)
C27 0.076(3) 0.080(3) 0.153(5) 0.092(3) 0.084(3) 0.063(3)
C28 0.0267(15) 0.0190(13) 0.0251(15) 0.0131(12) 0.0047(12) -0.0012(11)
C29 0.0144(13) 0.0120(12) 0.0158(13) -0.0045(10) 0.0038(10) 0.0008(9)
C30 0.0177(13) 0.0138(12) 0.0138(13) -0.0030(10) 0.0030(10) 0.0009(10)
C31 0.0199(14) 0.0203(13) 0.0166(14) -0.0074(11) 0.0081(11) -0.0049(11)
C32 0.0106(13) 0.0274(14) 0.0232(15) -0.0094(12) 0.0044(11) -0.0020(11)
C33 0.0168(13) 0.0244(14) 0.0198(14) -0.0013(11) -0.0011(11) 0.0026(11)
C34 0.0171(13) 0.0204(14) 0.0185(14) -0.0002(11) 0.0056(11) -0.0009(10)
C35 0.0101(12) 0.0138(12) 0.0180(13) -0.0014(10) 0.0026(10) -0.0036(9)
C36 0.0233(14) 0.0213(14) 0.0219(14) -0.0034(11) 0.0071(11) 0.0031(11)
C37 0.0273(16) 0.0209(15) 0.0380(18) -0.0048(13) 0.0071(13) 0.0102(12)
C38 0.0238(15) 0.0168(14) 0.0325(17) 0.0037(12) -0.0035(12) 0.0033(11)
C39 0.0185(13) 0.0196(13) 0.0188(14) 0.0025(11) -0.0022(11) -0.0047(11)
C40 0.0132(12) 0.0144(12) 0.0184(14) -0.0032(10) 0.0030(10) -0.0016(10)
C41 0.0162(13) 0.0128(12) 0.0127(13) 0.0041(10) 0.0063(10) -0.0003(10)
C42 0.0139(13) 0.0167(13) 0.0163(13) 0.0062(10) 0.0056(10) 0.0016(10)
C43 0.0171(13) 0.0189(13) 0.0175(14) 0.0041(10) -0.0012(11) -0.0050(10)
C44 0.0264(15) 0.0134(12) 0.0177(14) -0.0008(10) 0.0030(11) -0.0024(11)
C45 0.0208(14) 0.0160(13) 0.0251(15) 0.0012(11) 0.0081(12) 0.0043(11)
C46 0.0138(13) 0.0184(13) 0.0181(14) 0.0014(10) 0.0026(10) -0.0005(10)
C47 0.0098(12) 0.0216(13) 0.0149(13) 0.0032(11) 0.0020(10) 0.0041(10)
C48 0.0148(13) 0.0305(15) 0.0171(14) 0.0046(11) 0.0025(11) -0.0007(11)
C49 0.0190(15) 0.0467(18) 0.0247(16) 0.0131(14) 0.0068(12) -0.0020(13)
C50 0.0191(15) 0.061(2) 0.0141(14) 0.0074(14) 0.0069(12) 0.0069(14)
C51 0.0223(15) 0.0471(18) 0.0182(15) -0.0072(13) 0.0034(12) 0.0061(13)
C52 0.0203(14) 0.0302(15) 0.0217(15) -0.0023(12) 0.0060(12) -0.0008(12)
C53 0.0303(17) 0.0366(17) 0.0380(18) -0.0122(14) 0.0047(14) 0.0002(14)
C54 0.0322(17) 0.0397(18) 0.0365(18) -0.0142(15) 0.0092(14) -0.0010(14)
C55 0.0416(19) 0.0310(17) 0.0305(17) 0.0001(13) 0.0067(14) 0.0030(14)
C56 0.046(2) 0.0307(17) 0.0361(19) -0.0082(14) 0.0000(15) -0.0004(15)
B1 0.0139(14) 0.0154(14) 0.0129(14) 0.0006(11) 0.0038(11) 0.0001(11)
O1 0.0133(9) 0.0162(9) 0.0226(10) 0.0073(7) 0.0060(7) 0.0020(7)
O2 0.0394(13) 0.0474(14) 0.0427(14) -0.0129(11) -0.0072(11) 0.0121(11)
Th1 0.01093(5) 0.00964(5) 0.00983(5) 0.00084(4) 0.00269(3) 0.00008(4)
N1 0.0149(11) 0.0113(10) 0.0157(11) -0.0006(8) 0.0037(9) 0.0001(8)
N2 0.0144(11) 0.0150(10) 0.0129(11) 0.0026(8) 0.0047(8) -0.0013(8)
N3 0.0149(11) 0.0168(11) 0.0119(11) -0.0001(8) 0.0009(9) 0.0005(8)
N4 0.0153(11) 0.0149(10) 0.0119(11) 0.0005(8) 0.0045(9) 0.0010(8)
N5 0.0123(10) 0.0134(10) 0.0141(11) 0.0010(8) 0.0046(9) -0.0015(8)
N6 0.0134(10) 0.0137(10) 0.0104(10) 0.0018(8) 0.0024(8) 0.0006(8)

_geom_special_details            
;
 All esds (except the esd in the dihedral angle between two l.s. planes)
 are estimated using the full covariance matrix.  The cell esds are taken
 into account individually in the estimation of esds in distances, angles
 and torsion angles; correlations between esds in cell parameters are only
 used when they are defined by crystal symmetry.  An approximate (isotropic)
 treatment of cell esds is used for estimating esds involving l.s. planes.
;

loop_
_geom_bond_atom_site_label_1
_geom_bond_atom_site_label_2
_geom_bond_distance
_geom_bond_site_symmetry_2
_geom_bond_publ_flag
C1 C2 1.525(3) . ?
C1 H1A 0.9800 . ?
C1 H1B 0.9800 . ?
C1 H1C 0.9800 . ?
C2 N1 1.473(3) . ?
C2 C3 1.525(3) . ?
C2 H2 1.0000 . ?
C3 H3A 0.9800 . ?
C3 H3B 0.9800 . ?
C3 H3C 0.9800 . ?
C4 N1 1.329(3) . ?
C4 N2 1.343(3) . ?
C4 C5 1.508(3) . ?
C4 Th1 2.909(2) . ?
C5 H5A 0.9800 . ?
C5 H5B 0.9800 . ?
C5 H5C 0.9800 . ?
C6 C7 1.521(3) . ?
C6 H6A 0.9800 . ?
C6 H6B 0.9800 . ?
C6 H6C 0.9800 . ?
C7 N2 1.469(3) . ?
C7 C8 1.520(3) . ?
C7 H7 1.0000 . ?
C8 H8A 0.9800 . ?
C8 H8B 0.9800 . ?
C8 H8C 0.9800 . ?
C9 C10 1.520(4) . ?
C9 H9A 0.9800 . ?
C9 H9B 0.9800 . ?
C9 H9C 0.9800 . ?
C10 N3 1.476(3) . ?
C10 C11 1.516(4) . ?
C10 H10 1.0000 . ?
C11 H11A 0.9800 . ?
C11 H11B 0.9800 . ?
C11 H11C 0.9800 . ?
C12 N4 1.333(3) . ?
C12 N3 1.349(3) . ?
C12 C13 1.510(3) . ?
C12 Th1 2.901(2) . ?
C13 H13A 0.9800 . ?
C13 H13B 0.9800 . ?
C13 H13C 0.9800 . ?
C14 C15 1.519(3) . ?
C14 H14A 0.9800 . ?
C14 H14B 0.9800 . ?
C14 H14C 0.9800 . ?
C15 N4 1.477(3) . ?
C15 C16 1.512(3) . ?
C15 H15 1.0000 . ?
C16 H16A 0.9800 . ?
C16 H16B 0.9800 . ?
C16 H16C 0.9800 . ?
C17 C18 1.528(3) . ?
C17 H17A 0.9800 . ?
C17 H17B 0.9800 . ?
C17 H17C 0.9800 . ?
C18 N5 1.472(3) . ?
C18 C19 1.514(4) . ?
C18 H18 1.0000 . ?
C19 H19A 0.9800 . ?
C19 H19B 0.9800 . ?
C19 H19C 0.9800 . ?
C20 N5 1.331(3) . ?
C20 N6 1.343(3) . ?
C20 C21 1.505(3) . ?
C20 Th1 2.902(2) . ?
C21 H21A 0.9800 . ?
C21 H21B 0.9800 . ?
C21 H21C 0.9800 . ?
C22 C23 1.523(3) . ?
C22 H22A 0.9800 . ?
C22 H22B 0.9800 . ?
C22 H22C 0.9800 . ?
C23 N6 1.470(3) . ?
C23 C24 1.522(3) . ?
C23 H23 1.0000 . ?
C24 H24A 0.9800 . ?
C24 H24B 0.9800 . ?
C24 H24C 0.9800 . ?
C25 O1 1.469(3) . ?
C25 C26 1.503(4) . ?
C25 H25A 0.9900 . ?
C25 H25B 0.9900 . ?
C26 C27 1.397(5) . ?
C26 H26A 0.9900 . ?
C26 H26B 0.9900 . ?
C27 C28 1.442(4) . ?
C27 H27A 0.9900 . ?
C27 H27B 0.9900 . ?
C28 O1 1.472(3) . ?
C28 H28A 0.9900 . ?
C28 H28B 0.9900 . ?
C29 C30 1.396(3) . ?
C29 C34 1.401(3) . ?
C29 B1 1.646(4) . ?
C30 C31 1.392(3) . ?
C30 H30 0.9500 . ?
C31 C32 1.384(4) . ?
C31 H31 0.9500 . ?
C32 C33 1.385(4) . ?
C32 H32 0.9500 . ?
C33 C34 1.390(4) . ?
C33 H33 0.9500 . ?
C34 H34 0.9500 . ?
C35 C36 1.398(3) . ?
C35 C40 1.403(3) . ?
C35 B1 1.650(4) . ?
C36 C37 1.392(4) . ?
C36 H36 0.9500 . ?
C37 C38 1.379(4) . ?
C37 H37 0.9500 . ?
C38 C39 1.383(4) . ?
C38 H38 0.9500 . ?
C39 C40 1.387(3) . ?
C39 H39 0.9500 . ?
C40 H40 0.9500 . ?
C41 C42 1.402(3) . ?
C41 C46 1.403(3) . ?
C41 B1 1.652(4) . ?
C42 C43 1.387(3) . ?
C42 H42 0.9500 . ?
C43 C44 1.385(4) . ?
C43 H43 0.9500 . ?
C44 C45 1.380(4) . ?
C44 H44 0.9500 . ?
C45 C46 1.392(3) . ?
C45 H45 0.9500 . ?
C46 H46 0.9500 . ?
C47 C48 1.396(3) . ?
C47 C52 1.408(4) . ?
C47 B1 1.645(4) . ?
C48 C49 1.396(4) . ?
C48 H48 0.9500 . ?
C49 C50 1.378(4) . ?
C49 H49 0.9500 . ?
C50 C51 1.381(4) . ?
C50 H50 0.9500 . ?
C51 C52 1.383(4) . ?
C51 H51 0.9500 . ?
C52 H52 0.9500 . ?
C53 O2 1.431(4) . ?
C53 C54 1.511(4) . ?
C53 H53A 0.9900 . ?
C53 H53B 0.9900 . ?
C54 C55 1.522(4) . ?
C54 H54A 0.9900 . ?
C54 H54B 0.9900 . ?
C55 C56 1.510(4) . ?
C55 H55A 0.9900 . ?
C55 H55B 0.9900 . ?
C56 O2 1.429(4) . ?
C56 H56A 0.9900 . ?
C56 H56B 0.9900 . ?
O1 Th1 2.5038(16) . ?
Th1 N6 2.4489(19) . ?
Th1 N4 2.4606(19) . ?
Th1 N1 2.4636(19) . ?
Th1 N3 2.4639(19) . ?
Th1 N5 2.4666(19) . ?
Th1 N2 2.4788(19) . ?

loop_
_geom_angle_atom_site_label_1
_geom_angle_atom_site_label_2
_geom_angle_atom_site_label_3
_geom_angle
_geom_angle_site_symmetry_1
_geom_angle_site_symmetry_3
_geom_angle_publ_flag
C2 C1 H1A 109.5 . . ?
C2 C1 H1B 109.5 . . ?
H1A C1 H1B 109.5 . . ?
C2 C1 H1C 109.5 . . ?
H1A C1 H1C 109.5 . . ?
H1B C1 H1C 109.5 . . ?
N1 C2 C1 107.59(19) . . ?
N1 C2 C3 112.9(2) . . ?
C1 C2 C3 109.8(2) . . ?
N1 C2 H2 108.8 . . ?
C1 C2 H2 108.8 . . ?
C3 C2 H2 108.8 . . ?
C2 C3 H3A 109.5 . . ?
C2 C3 H3B 109.5 . . ?
H3A C3 H3B 109.5 . . ?
C2 C3 H3C 109.5 . . ?
H3A C3 H3C 109.5 . . ?
H3B C3 H3C 109.5 . . ?
N1 C4 N2 113.9(2) . . ?
N1 C4 C5 123.0(2) . . ?
N2 C4 C5 123.0(2) . . ?
N1 C4 Th1 57.46(12) . . ?
N2 C4 Th1 58.17(12) . . ?
C5 C4 Th1 164.75(17) . . ?
C4 C5 H5A 109.5 . . ?
C4 C5 H5B 109.5 . . ?
H5A C5 H5B 109.5 . . ?
C4 C5 H5C 109.5 . . ?
H5A C5 H5C 109.5 . . ?
H5B C5 H5C 109.5 . . ?
C7 C6 H6A 109.5 . . ?
C7 C6 H6B 109.5 . . ?
H6A C6 H6B 109.5 . . ?
C7 C6 H6C 109.5 . . ?
H6A C6 H6C 109.5 . . ?
H6B C6 H6C 109.5 . . ?
N2 C7 C8 110.05(19) . . ?
N2 C7 C6 110.2(2) . . ?
C8 C7 C6 110.3(2) . . ?
N2 C7 H7 108.7 . . ?
C8 C7 H7 108.7 . . ?
C6 C7 H7 108.7 . . ?
C7 C8 H8A 109.5 . . ?
C7 C8 H8B 109.5 . . ?
H8A C8 H8B 109.5 . . ?
C7 C8 H8C 109.5 . . ?
H8A C8 H8C 109.5 . . ?
H8B C8 H8C 109.5 . . ?
C10 C9 H9A 109.5 . . ?
C10 C9 H9B 109.5 . . ?
H9A C9 H9B 109.5 . . ?
C10 C9 H9C 109.5 . . ?
H9A C9 H9C 109.5 . . ?
H9B C9 H9C 109.5 . . ?
N3 C10 C11 110.1(2) . . ?
N3 C10 C9 111.2(2) . . ?
C11 C10 C9 111.8(2) . . ?
N3 C10 H10 107.9 . . ?
C11 C10 H10 107.9 . . ?
C9 C10 H10 107.9 . . ?
C10 C11 H11A 109.5 . . ?
C10 C11 H11B 109.5 . . ?
H11A C11 H11B 109.5 . . ?
C10 C11 H11C 109.5 . . ?
H11A C11 H11C 109.5 . . ?
H11B C11 H11C 109.5 . . ?
N4 C12 N3 114.7(2) . . ?
N4 C12 C13 123.4(2) . . ?
N3 C12 C13 121.8(2) . . ?
N4 C12 Th1 57.65(12) . . ?
N3 C12 Th1 57.85(12) . . ?
C13 C12 Th1 171.11(17) . . ?
C12 C13 H13A 109.5 . . ?
C12 C13 H13B 109.5 . . ?
H13A C13 H13B 109.5 . . ?
C12 C13 H13C 109.5 . . ?
H13A C13 H13C 109.5 . . ?
H13B C13 H13C 109.5 . . ?
C15 C14 H14A 109.5 . . ?
C15 C14 H14B 109.5 . . ?
H14A C14 H14B 109.5 . . ?
C15 C14 H14C 109.5 . . ?
H14A C14 H14C 109.5 . . ?
H14B C14 H14C 109.5 . . ?
N4 C15 C16 110.02(19) . . ?
N4 C15 C14 111.3(2) . . ?
C16 C15 C14 110.7(2) . . ?
N4 C15 H15 108.3 . . ?
C16 C15 H15 108.3 . . ?
C14 C15 H15 108.3 . . ?
C15 C16 H16A 109.5 . . ?
C15 C16 H16B 109.5 . . ?
H16A C16 H16B 109.5 . . ?
C15 C16 H16C 109.5 . . ?
H16A C16 H16C 109.5 . . ?
H16B C16 H16C 109.5 . . ?
C18 C17 H17A 109.5 . . ?
C18 C17 H17B 109.5 . . ?
H17A C17 H17B 109.5 . . ?
C18 C17 H17C 109.5 . . ?
H17A C17 H17C 109.5 . . ?
H17B C17 H17C 109.5 . . ?
N5 C18 C19 108.97(19) . . ?
N5 C18 C17 111.2(2) . . ?
C19 C18 C17 111.2(2) . . ?
N5 C18 H18 108.5 . . ?
C19 C18 H18 108.5 . . ?
C17 C18 H18 108.5 . . ?
C18 C19 H19A 109.5 . . ?
C18 C19 H19B 109.5 . . ?
H19A C19 H19B 109.5 . . ?
C18 C19 H19C 109.5 . . ?
H19A C19 H19C 109.5 . . ?
H19B C19 H19C 109.5 . . ?
N5 C20 N6 114.4(2) . . ?
N5 C20 C21 123.0(2) . . ?
N6 C20 C21 122.6(2) . . ?
N5 C20 Th1 57.85(12) . . ?
N6 C20 Th1 57.13(12) . . ?
C21 C20 Th1 171.58(16) . . ?
C20 C21 H21A 109.5 . . ?
C20 C21 H21B 109.5 . . ?
H21A C21 H21B 109.5 . . ?
C20 C21 H21C 109.5 . . ?
H21A C21 H21C 109.5 . . ?
H21B C21 H21C 109.5 . . ?
C23 C22 H22A 109.5 . . ?
C23 C22 H22B 109.5 . . ?
H22A C22 H22B 109.5 . . ?
C23 C22 H22C 109.5 . . ?
H22A C22 H22C 109.5 . . ?
H22B C22 H22C 109.5 . . ?
N6 C23 C24 108.76(19) . . ?
N6 C23 C22 112.69(19) . . ?
C24 C23 C22 109.8(2) . . ?
N6 C23 H23 108.5 . . ?
C24 C23 H23 108.5 . . ?
C22 C23 H23 108.5 . . ?
C23 C24 H24A 109.5 . . ?
C23 C24 H24B 109.5 . . ?
H24A C24 H24B 109.5 . . ?
C23 C24 H24C 109.5 . . ?
H24A C24 H24C 109.5 . . ?
H24B C24 H24C 109.5 . . ?
O1 C25 C26 105.3(2) . . ?
O1 C25 H25A 110.7 . . ?
C26 C25 H25A 110.7 . . ?
O1 C25 H25B 110.7 . . ?
C26 C25 H25B 110.7 . . ?
H25A C25 H25B 108.8 . . ?
C27 C26 C25 107.0(3) . . ?
C27 C26 H26A 110.3 . . ?
C25 C26 H26A 110.3 . . ?
C27 C26 H26B 110.3 . . ?
C25 C26 H26B 110.3 . . ?
H26A C26 H26B 108.6 . . ?
C26 C27 C28 110.9(3) . . ?
C26 C27 H27A 109.5 . . ?
C28 C27 H27A 109.5 . . ?
C26 C27 H27B 109.5 . . ?
C28 C27 H27B 109.5 . . ?
H27A C27 H27B 108.0 . . ?
C27 C28 O1 105.3(2) . . ?
C27 C28 H28A 110.7 . . ?
O1 C28 H28A 110.7 . . ?
C27 C28 H28B 110.7 . . ?
O1 C28 H28B 110.7 . . ?
H28A C28 H28B 108.8 . . ?
C30 C29 C34 115.4(2) . . ?
C30 C29 B1 123.8(2) . . ?
C34 C29 B1 120.4(2) . . ?
C31 C30 C29 122.6(2) . . ?
C31 C30 H30 118.7 . . ?
C29 C30 H30 118.7 . . ?
C32 C31 C30 120.3(2) . . ?
C32 C31 H31 119.9 . . ?
C30 C31 H31 119.9 . . ?
C31 C32 C33 118.9(2) . . ?
C31 C32 H32 120.6 . . ?
C33 C32 H32 120.6 . . ?
C32 C33 C34 120.0(2) . . ?
C32 C33 H33 120.0 . . ?
C34 C33 H33 120.0 . . ?
C33 C34 C29 122.8(2) . . ?
C33 C34 H34 118.6 . . ?
C29 C34 H34 118.6 . . ?
C36 C35 C40 114.5(2) . . ?
C36 C35 B1 124.3(2) . . ?
C40 C35 B1 121.2(2) . . ?
C37 C36 C35 122.9(2) . . ?
C37 C36 H36 118.5 . . ?
C35 C36 H36 118.5 . . ?
C38 C37 C36 120.5(2) . . ?
C38 C37 H37 119.8 . . ?
C36 C37 H37 119.8 . . ?
C37 C38 C39 118.7(2) . . ?
C37 C38 H38 120.6 . . ?
C39 C38 H38 120.6 . . ?
C38 C39 C40 120.0(2) . . ?
C38 C39 H39 120.0 . . ?
C40 C39 H39 120.0 . . ?
C39 C40 C35 123.5(2) . . ?
C39 C40 H40 118.3 . . ?
C35 C40 H40 118.3 . . ?
C42 C41 C46 114.8(2) . . ?
C42 C41 B1 121.3(2) . . ?
C46 C41 B1 123.8(2) . . ?
C43 C42 C41 123.2(2) . . ?
C43 C42 H42 118.4 . . ?
C41 C42 H42 118.4 . . ?
C44 C43 C42 120.2(2) . . ?
C44 C43 H43 119.9 . . ?
C42 C43 H43 119.9 . . ?
C45 C44 C43 118.5(2) . . ?
C45 C44 H44 120.8 . . ?
C43 C44 H44 120.8 . . ?
C44 C45 C46 120.8(2) . . ?
C44 C45 H45 119.6 . . ?
C46 C45 H45 119.6 . . ?
C45 C46 C41 122.5(2) . . ?
C45 C46 H46 118.8 . . ?
C41 C46 H46 118.8 . . ?
C48 C47 C52 114.7(2) . . ?
C48 C47 B1 124.9(2) . . ?
C52 C47 B1 120.4(2) . . ?
C49 C48 C47 122.8(3) . . ?
C49 C48 H48 118.6 . . ?
C47 C48 H48 118.6 . . ?
C50 C49 C48 120.3(3) . . ?
C50 C49 H49 119.8 . . ?
C48 C49 H49 119.8 . . ?
C49 C50 C51 118.7(3) . . ?
C49 C50 H50 120.7 . . ?
C51 C50 H50 120.7 . . ?
C50 C51 C52 120.5(3) . . ?
C50 C51 H51 119.8 . . ?
C52 C51 H51 119.8 . . ?
C51 C52 C47 122.9(3) . . ?
C51 C52 H52 118.5 . . ?
C47 C52 H52 118.5 . . ?
O2 C53 C54 106.4(2) . . ?
O2 C53 H53A 110.4 . . ?
C54 C53 H53A 110.4 . . ?
O2 C53 H53B 110.4 . . ?
C54 C53 H53B 110.4 . . ?
H53A C53 H53B 108.6 . . ?
C53 C54 C55 101.7(2) . . ?
C53 C54 H54A 111.4 . . ?
C55 C54 H54A 111.4 . . ?
C53 C54 H54B 111.4 . . ?
C55 C54 H54B 111.4 . . ?
H54A C54 H54B 109.3 . . ?
C56 C55 C54 101.8(2) . . ?
C56 C55 H55A 111.4 . . ?
C54 C55 H55A 111.4 . . ?
C56 C55 H55B 111.4 . . ?
C54 C55 H55B 111.4 . . ?
H55A C55 H55B 109.3 . . ?
O2 C56 C55 106.7(2) . . ?
O2 C56 H56A 110.4 . . ?
C55 C56 H56A 110.4 . . ?
O2 C56 H56B 110.4 . . ?
C55 C56 H56B 110.4 . . ?
H56A C56 H56B 108.6 . . ?
C47 B1 C29 109.4(2) . . ?
C47 B1 C35 109.69(19) . . ?
C29 B1 C35 111.27(19) . . ?
C47 B1 C41 111.47(19) . . ?
C29 B1 C41 107.65(19) . . ?
C35 B1 C41 107.31(19) . . ?
C25 O1 C28 108.67(18) . . ?
C25 O1 Th1 133.49(14) . . ?
C28 O1 Th1 117.35(13) . . ?
C56 O2 C53 109.2(2) . . ?
N6 Th1 N4 88.78(6) . . ?
N6 Th1 N1 84.59(6) . . ?
N4 Th1 N1 140.13(6) . . ?
N6 Th1 N3 140.17(6) . . ?
N4 Th1 N3 54.59(6) . . ?
N1 Th1 N3 132.79(6) . . ?
N6 Th1 N5 54.43(6) . . ?
N4 Th1 N5 87.06(6) . . ?
N1 Th1 N5 119.22(6) . . ?
N3 Th1 N5 103.45(6) . . ?
N6 Th1 N2 105.21(6) . . ?
N4 Th1 N2 90.66(6) . . ?
N1 Th1 N2 53.90(6) . . ?
N3 Th1 N2 91.64(6) . . ?
N5 Th1 N2 159.53(6) . . ?
N6 Th1 O1 122.85(6) . . ?
N4 Th1 O1 136.22(6) . . ?
N1 Th1 O1 77.70(6) . . ?
N3 Th1 O1 84.35(6) . . ?
N5 Th1 O1 88.82(6) . . ?
N2 Th1 O1 106.60(6) . . ?
N6 Th1 C12 113.77(6) . . ?
N4 Th1 C12 27.24(7) . . ?
N1 Th1 C12 147.22(6) . . ?
N3 Th1 C12 27.61(6) . . ?
N5 Th1 C12 93.20(6) . . ?
N2 Th1 C12 94.03(6) . . ?
O1 Th1 C12 109.89(6) . . ?
N6 Th1 C20 27.44(6) . . ?
N4 Th1 C20 85.23(6) . . ?
N1 Th1 C20 104.72(6) . . ?
N3 Th1 C20 122.41(6) . . ?
N5 Th1 C20 27.19(6) . . ?
N2 Th1 C20 132.34(7) . . ?
O1 Th1 C20 108.84(6) . . ?
C12 Th1 C20 102.66(6) . . ?
N6 Th1 C4 91.64(6) . . ?
N4 Th1 C4 114.50(7) . . ?
N1 Th1 C4 27.05(6) . . ?
N3 Th1 C4 116.01(7) . . ?
N5 Th1 C4 140.52(7) . . ?
N2 Th1 C4 27.40(6) . . ?
O1 Th1 C4 95.60(6) . . ?
C12 Th1 C4 121.42(7) . . ?
C20 Th1 C4 117.85(7) . . ?
C4 N1 C2 123.5(2) . . ?
C4 N1 Th1 95.49(14) . . ?
C2 N1 Th1 135.73(15) . . ?
C4 N2 C7 120.86(19) . . ?
C4 N2 Th1 94.43(14) . . ?
C7 N2 Th1 144.69(15) . . ?
C12 N3 C10 119.7(2) . . ?
C12 N3 Th1 94.54(14) . . ?
C10 N3 Th1 145.40(15) . . ?
C12 N4 C15 120.49(19) . . ?
C12 N4 Th1 95.11(14) . . ?
C15 N4 Th1 141.82(15) . . ?
C20 N5 C18 121.01(19) . . ?
C20 N5 Th1 94.97(14) . . ?
C18 N5 Th1 142.01(15) . . ?
C20 N6 C23 121.45(19) . . ?
C20 N6 Th1 95.43(14) . . ?
C23 N6 Th1 142.70(14) . . ?

_refine_diff_density_max         1.452
_refine_diff_density_min         -0.967
_refine_diff_density_rms         0.074

_shelx_res_file                  
;
 
    shelx.res created by SHELXL-2014/7
 
TITL shelxt_a.res in P2(1)/c
CELL  0.71073  18.6971  15.8036  18.9111   90.000  103.688   90.000
ZERR     4.00   0.0007   0.0005   0.0006    0.000    0.002    0.000
LATT   1
SYMM  - X, 1/2 + Y, 1/2 - Z
SFAC  C    H    B    O    TH   N
UNIT  224 348 4 8 4 24
MERG   2
FMAP   2
PLAN   20
SIZE     0.020   0.020   0.050
ACTA    50.00
BOND   $H
LIST   4
WPDB  -2
L.S.  10
TEMP  -173.00
WGHT    0.008100    7.686800
FVAR       0.05644
C1    1    0.749604    0.761309    0.098585    11.00000    0.02787    0.01875 =
         0.01663   -0.00366    0.00718    0.00164
AFIX 137
H1A   2    0.741373    0.821769    0.088282    11.00000   -1.50000
H1B   2    0.748520    0.730951    0.053157    11.00000   -1.50000
H1C   2    0.797668    0.753228    0.132373    11.00000   -1.50000
AFIX   0
C2    1    0.689328    0.727055    0.132720    11.00000    0.02352    0.01325 =
         0.01755   -0.00327    0.00274   -0.00022
AFIX  13
H2    2    0.640961    0.731672    0.096453    11.00000   -1.20000
AFIX   0
C3    1    0.704128    0.634211    0.152874    11.00000    0.03681    0.01544 =
         0.03732   -0.00323    0.01477    0.00034
AFIX 137
H3A   2    0.751800    0.628912    0.187876    11.00000   -1.50000
H3B   2    0.704912    0.601557    0.109009    11.00000   -1.50000
H3C   2    0.665185    0.612490    0.174690    11.00000   -1.50000
AFIX   0
C4    1    0.633317    0.778362    0.230627    11.00000    0.01589    0.00951 =
         0.01719    0.00597    0.00058    0.00100
C5    1    0.570265    0.716519    0.211789    11.00000    0.02139    0.02006 =
         0.02672   -0.00242    0.00609   -0.00599
AFIX 137
H5A   2    0.562600    0.699625    0.160681    11.00000   -1.50000
H5B   2    0.525438    0.743301    0.219476    11.00000   -1.50000
H5C   2    0.581774    0.666433    0.242965    11.00000   -1.50000
AFIX   0
C6    1    0.625063    0.772317    0.394669    11.00000    0.02463    0.02798 =
         0.02285    0.00983    0.00825    0.00485
AFIX 137
H6A   2    0.626068    0.715861    0.373488    11.00000   -1.50000
H6B   2    0.594878    0.770989    0.430543    11.00000   -1.50000
H6C   2    0.675307    0.789621    0.418544    11.00000   -1.50000
AFIX   0
C7    1    0.592361    0.835160    0.334797    11.00000    0.01242    0.02272 =
         0.01477    0.00482    0.00390   -0.00017
AFIX  13
H7    2    0.541784    0.815813    0.309762    11.00000   -1.20000
AFIX   0
C8    1    0.586896    0.922368    0.367005    11.00000    0.01980    0.02374 =
         0.01804   -0.00019    0.00892   -0.00001
AFIX 137
H8A   2    0.636361    0.942950    0.390056    11.00000   -1.50000
H8B   2    0.557478    0.918898    0.403465    11.00000   -1.50000
H8C   2    0.563323    0.961484    0.328261    11.00000   -1.50000
AFIX   0
C9    1    0.909399    0.968427    0.416175    11.00000    0.01824    0.02805 =
         0.02060    0.00155   -0.00179    0.00006
AFIX 137
H9A   2    0.910976    0.918120    0.386283    11.00000   -1.50000
H9B   2    0.944609    0.961877    0.463292    11.00000   -1.50000
H9C   2    0.922323    1.018501    0.391266    11.00000   -1.50000
AFIX   0
C10   1    0.832304    0.978947    0.428094    11.00000    0.01940    0.02141 =
         0.01405   -0.00237   -0.00145    0.00103
AFIX  13
H10   2    0.831346    1.032545    0.455961    11.00000   -1.20000
AFIX   0
C11   1    0.811835    0.906847    0.472432    11.00000    0.03217    0.04765 =
         0.01910    0.01171   -0.00227   -0.00816
AFIX 137
H11A  2    0.763363    0.917828    0.481906    11.00000   -1.50000
H11B  2    0.848625    0.902332    0.518752    11.00000   -1.50000
H11C  2    0.810289    0.853788    0.445290    11.00000   -1.50000
AFIX   0
C12   1    0.735408    1.056917    0.343910    11.00000    0.01078    0.01745 =
         0.01257   -0.00129    0.00703   -0.00285
C13   1    0.747579    1.132062    0.394686    11.00000    0.02738    0.01858 =
         0.01873   -0.00463    0.00099    0.00142
AFIX 137
H13A  2    0.710582    1.175531    0.375886    11.00000   -1.50000
H13B  2    0.796872    1.155274    0.398035    11.00000   -1.50000
H13C  2    0.743178    1.114144    0.443087    11.00000   -1.50000
AFIX   0
C14   1    0.679510    1.195141    0.223363    11.00000    0.02727    0.01475 =
         0.02288    0.00249    0.00573    0.00352
AFIX 137
H14A  2    0.725053    1.210335    0.258723    11.00000   -1.50000
H14B  2    0.648908    1.245719    0.210302    11.00000   -1.50000
H14C  2    0.691509    1.171614    0.179630    11.00000   -1.50000
AFIX   0
C15   1    0.637757    1.129667    0.256584    11.00000    0.01973    0.01370 =
         0.01581   -0.00067    0.00348    0.00610
AFIX  13
H15   2    0.623853    1.155785    0.299606    11.00000   -1.20000
AFIX   0
C16   1    0.567968    1.103513    0.202590    11.00000    0.01908    0.02104 =
         0.02486    0.00083    0.00498    0.00795
AFIX 137
H16A  2    0.580478    1.077979    0.159847    11.00000   -1.50000
H16B  2    0.536899    1.153360    0.187607    11.00000   -1.50000
H16C  2    0.541286    1.062245    0.225317    11.00000   -1.50000
AFIX   0
C17   1    0.898075    1.034353    0.115450    11.00000    0.01946    0.02507 =
         0.02349    0.00690    0.00904    0.00065
AFIX 137
H17A  2    0.922827    0.985362    0.142312    11.00000   -1.50000
H17B  2    0.934837    1.076821    0.110676    11.00000   -1.50000
H17C  2    0.870802    1.016374    0.066958    11.00000   -1.50000
AFIX   0
C18   1    0.844686    1.072554    0.156619    11.00000    0.01540    0.01367 =
         0.01959    0.00316    0.00646   -0.00093
AFIX  13
H18   2    0.824685    1.126453    0.131983    11.00000   -1.20000
AFIX   0
C19   1    0.883195    1.092435    0.234671    11.00000    0.01827    0.02502 =
         0.02729   -0.00158    0.00502   -0.00672
AFIX 137
H19A  2    0.848631    1.120408    0.258781    11.00000   -1.50000
H19B  2    0.925088    1.129965    0.235398    11.00000   -1.50000
H19C  2    0.900788    1.039798    0.260350    11.00000   -1.50000
AFIX   0
C20   1    0.721307    1.018661    0.103540    11.00000    0.01757    0.01188 =
         0.01075   -0.00039    0.00653    0.00359
C21   1    0.711857    1.077814    0.039612    11.00000    0.01859    0.02039 =
         0.01668    0.00501    0.00522   -0.00009
AFIX 137
H21A  2    0.731601    1.133618    0.056517    11.00000   -1.50000
H21B  2    0.659429    1.082956    0.015919    11.00000   -1.50000
H21C  2    0.738389    1.055379    0.004778    11.00000   -1.50000
AFIX   0
C22   1    0.606054    0.917076   -0.011916    11.00000    0.01943    0.02742 =
         0.01616   -0.00566   -0.00057    0.00252
AFIX 137
H22A  2    0.639993    0.950207   -0.033234    11.00000   -1.50000
H22B  2    0.557945    0.914030   -0.046479    11.00000   -1.50000
H22C  2    0.625662    0.859799   -0.001040    11.00000   -1.50000
AFIX   0
C23   1    0.597603    0.959341    0.058034    11.00000    0.01463    0.01556 =
         0.01422    0.00171    0.00037    0.00293
AFIX  13
H23   2    0.577472    1.017584    0.046028    11.00000   -1.20000
AFIX   0
C24   1    0.543438    0.909498    0.090487    11.00000    0.01349    0.02184 =
         0.01995    0.00431   -0.00202   -0.00209
AFIX 137
H24A  2    0.559893    0.850600    0.097941    11.00000   -1.50000
H24B  2    0.494578    0.911304    0.057141    11.00000   -1.50000
H24C  2    0.540970    0.934500    0.137273    11.00000   -1.50000
AFIX   0
C25   1    0.915793    0.846580    0.241017    11.00000    0.01684    0.02229 =
         0.03401    0.00650    0.01218    0.00311
AFIX  23
H25A  2    0.944027    0.897732    0.260951    11.00000   -1.20000
H25B  2    0.905302    0.848675    0.187222    11.00000   -1.20000
AFIX   0
C26   1    0.957989    0.767801    0.269307    11.00000    0.03765    0.03894 =
         0.07881    0.02708    0.03128    0.02240
AFIX  23
H26A  2    0.958531    0.728317    0.228795    11.00000   -1.20000
H26B  2    1.009452    0.782110    0.293743    11.00000   -1.20000
AFIX   0
C27   1    0.922443    0.730789    0.318702    11.00000    0.07640    0.07973 =
         0.15320    0.09196    0.08431    0.06259
AFIX  23
H27A  2    0.950844    0.742323    0.368974    11.00000   -1.20000
H27B  2    0.920290    0.668710    0.311490    11.00000   -1.20000
AFIX   0
C28   1    0.848816    0.763657    0.309148    11.00000    0.02670    0.01897 =
         0.02512    0.01314    0.00468   -0.00124
AFIX  23
H28A  2    0.838109    0.776627    0.356815    11.00000   -1.20000
H28B  2    0.812117    0.722260    0.283213    11.00000   -1.20000
AFIX   0
C29   1    0.735023    0.400375    0.316115    11.00000    0.01440    0.01198 =
         0.01578   -0.00452    0.00384    0.00080
C30   1    0.699329    0.355160    0.361086    11.00000    0.01769    0.01377 =
         0.01376   -0.00296    0.00302    0.00091
AFIX  43
H30   2    0.728286    0.326073    0.401904    11.00000   -1.20000
AFIX   0
C31   1    0.622987    0.350990    0.348508    11.00000    0.01994    0.02029 =
         0.01663   -0.00737    0.00812   -0.00486
AFIX  43
H31   2    0.600936    0.319919    0.380775    11.00000   -1.20000
AFIX   0
C32   1    0.579097    0.391919    0.289199    11.00000    0.01063    0.02739 =
         0.02315   -0.00936    0.00440   -0.00200
AFIX  43
H32   2    0.526976    0.389764    0.280689    11.00000   -1.20000
AFIX   0
C33   1    0.612441    0.436100    0.242429    11.00000    0.01679    0.02435 =
         0.01980   -0.00132   -0.00112    0.00256
AFIX  43
H33   2    0.583134    0.464076    0.201157    11.00000   -1.20000
AFIX   0
C34   1    0.688745    0.439504    0.255869    11.00000    0.01708    0.02043 =
         0.01848   -0.00024    0.00555   -0.00091
AFIX  43
H34   2    0.710442    0.469641    0.222802    11.00000   -1.20000
AFIX   0
C35   1    0.869841    0.338989    0.383637    11.00000    0.01010    0.01380 =
         0.01803   -0.00141    0.00258   -0.00356
C36   1    0.911321    0.278775    0.356616    11.00000    0.02327    0.02130 =
         0.02187   -0.00338    0.00707    0.00308
AFIX  43
H36   2    0.912862    0.281767    0.306826    11.00000   -1.20000
AFIX   0
C37   1    0.950459    0.214636    0.399446    11.00000    0.02726    0.02089 =
         0.03798   -0.00478    0.00714    0.01022
AFIX  43
H37   2    0.978264    0.175559    0.378679    11.00000   -1.20000
AFIX   0
C38   1    0.949145    0.207434    0.471796    11.00000    0.02377    0.01682 =
         0.03250    0.00369   -0.00349    0.00328
AFIX  43
H38   2    0.975604    0.163567    0.501089    11.00000   -1.20000
AFIX   0
C39   1    0.908557    0.265317    0.500886    11.00000    0.01848    0.01964 =
         0.01882    0.00247   -0.00220   -0.00470
AFIX  43
H39   2    0.906800    0.261334    0.550571    11.00000   -1.20000
AFIX   0
C40   1    0.870424    0.329175    0.457492    11.00000    0.01319    0.01437 =
         0.01844   -0.00321    0.00296   -0.00160
AFIX  43
H40   2    0.843264    0.368340    0.478916    11.00000   -1.20000
AFIX   0
C41   1    0.841031    0.503684    0.385497    11.00000    0.01618    0.01279 =
         0.01267    0.00411    0.00635   -0.00027
C42   1    0.912689    0.525179    0.423083    11.00000    0.01392    0.01674 =
         0.01630    0.00623    0.00564    0.00157
AFIX  43
H42   2    0.952118    0.489772    0.417695    11.00000   -1.20000
AFIX   0
C43   1    0.928822    0.595637    0.467761    11.00000    0.01707    0.01888 =
         0.01748    0.00410   -0.00124   -0.00504
AFIX  43
H43   2    0.978392    0.607509    0.491917    11.00000   -1.20000
AFIX   0
C44   1    0.872930    0.648730    0.477276    11.00000    0.02640    0.01344 =
         0.01774   -0.00085    0.00303   -0.00244
AFIX  43
H44   2    0.883472    0.696926    0.508006    11.00000   -1.20000
AFIX   0
C45   1    0.801580    0.630012    0.441095    11.00000    0.02078    0.01600 =
         0.02514    0.00124    0.00808    0.00431
AFIX  43
H45   2    0.762531    0.665649    0.447111    11.00000   -1.20000
AFIX   0
C46   1    0.786102    0.559542    0.395875    11.00000    0.01383    0.01838 =
         0.01810    0.00139    0.00259   -0.00050
AFIX  43
H46   2    0.736488    0.548884    0.371122    11.00000   -1.20000
AFIX   0
C47   1    0.851553    0.427763    0.258993    11.00000    0.00976    0.02159 =
         0.01491    0.00318    0.00198    0.00408
C48   1    0.899899    0.489943    0.246016    11.00000    0.01480    0.03047 =
         0.01709    0.00460    0.00255   -0.00073
AFIX  43
H48   2    0.918658    0.529920    0.283310    11.00000   -1.20000
AFIX   0
C49   1    0.921874    0.495927    0.180623    11.00000    0.01900    0.04673 =
         0.02474    0.01314    0.00678   -0.00204
AFIX  43
H49   2    0.954467    0.539772    0.174076    11.00000   -1.20000
AFIX   0
C50   1    0.896552    0.438591    0.125512    11.00000    0.01914    0.06066 =
         0.01412    0.00744    0.00689    0.00686
AFIX  43
H50   2    0.912074    0.441770    0.081246    11.00000   -1.20000
AFIX   0
C51   1    0.848159    0.376403    0.135885    11.00000    0.02231    0.04714 =
         0.01822   -0.00718    0.00336    0.00608
AFIX  43
H51   2    0.829478    0.336982    0.098103    11.00000   -1.20000
AFIX   0
C52   1    0.826696    0.371110    0.200904    11.00000    0.02030    0.03017 =
         0.02174   -0.00230    0.00604   -0.00080
AFIX  43
H52   2    0.793721    0.327309    0.206620    11.00000   -1.20000
AFIX   0
C53   1    0.566058    1.221418    0.543802    11.00000    0.03034    0.03658 =
         0.03801   -0.01218    0.00475    0.00016
AFIX  23
H53A  2    0.548032    1.213778    0.588574    11.00000   -1.20000
H53B  2    0.573307    1.282616    0.536746    11.00000   -1.20000
AFIX   0
C54   1    0.637331    1.173876    0.549683    11.00000    0.03216    0.03969 =
         0.03649   -0.01420    0.00921   -0.00096
AFIX  23
H54A  2    0.666091    1.170415    0.600784    11.00000   -1.20000
H54B  2    0.667884    1.200490    0.519622    11.00000   -1.20000
AFIX   0
C55   1    0.609708    1.087161    0.520334    11.00000    0.04158    0.03102 =
         0.03053    0.00014    0.00667    0.00296
AFIX  23
H55A  2    0.647145    1.056680    0.500836    11.00000   -1.20000
H55B  2    0.595647    1.052098    0.558270    11.00000   -1.20000
AFIX   0
C56   1    0.543438    1.110081    0.460563    11.00000    0.04603    0.03074 =
         0.03608   -0.00816    0.00000   -0.00044
AFIX  23
H56A  2    0.557942    1.118142    0.413946    11.00000   -1.20000
H56B  2    0.506029    1.064614    0.454159    11.00000   -1.20000
AFIX   0
B1    3    0.824386    0.417258    0.335157    11.00000    0.01385    0.01536 =
         0.01285    0.00061    0.00382    0.00014
O1    4    0.847115    0.841252    0.265722    11.00000    0.01333    0.01619 =
         0.02257    0.00730    0.00602    0.00204
O2    4    0.514546    1.186978    0.482271    11.00000    0.03940    0.04737 =
         0.04275   -0.01291   -0.00718    0.01212
TH1   5    0.729642    0.924101    0.236820    11.00000    0.01093    0.00964 =
         0.00983    0.00084    0.00269    0.00008
N1    6    0.687389    0.780682    0.195970    11.00000    0.01492    0.01134 =
         0.01571   -0.00065    0.00365    0.00009
N2    6    0.637681    0.839105    0.281129    11.00000    0.01436    0.01496 =
         0.01293    0.00258    0.00472   -0.00133
N3    6    0.777224    0.986609    0.358214    11.00000    0.01486    0.01683 =
         0.01192   -0.00008    0.00088    0.00053
N4    6    0.683824    1.054609    0.281755    11.00000    0.01533    0.01490 =
         0.01192    0.00047    0.00455    0.00097
N5    6    0.782667    1.015025    0.156254    11.00000    0.01226    0.01340 =
         0.01407    0.00102    0.00458   -0.00148
N6    6    0.667734    0.966188    0.112812    11.00000    0.01345    0.01369 =
         0.01036    0.00176    0.00244    0.00062
HKLF    4
 
REM  shelxt_a.res in P2(1)/c
REM R1 =  0.0204 for    8848 Fo > 4sig(Fo)  and  0.0267 for all   10015 data
REM    610 parameters refined using      0 restraints
 
END
 
WGHT      0.0069      7.8422
 
REM Highest difference peak  1.452,  deepest hole -0.967,  1-sigma level  0.074
Q1    1   0.7294  1.2274  0.2360  11.00000  0.05    1.45
Q2    1   0.8107  0.9241  0.2905  11.00000  0.05    1.38
Q3    1   0.9292  0.7342  0.3363  11.00000  0.05    1.02
Q4    1   0.8948  0.7097  0.2825  11.00000  0.05    0.83
Q5    1   0.9367  0.6765  0.3433  11.00000  0.05    0.51
Q6    1   0.7324  0.5329  0.2377  11.00000  0.05    0.40
Q7    1   1.0115  0.7677  0.2573  11.00000  0.05    0.39
Q8    1   0.6745  0.9561  0.1768  11.00000  0.05    0.37
Q9    1   0.8391  0.4187  0.3026  11.00000  0.05    0.36
Q10   1   0.7785  0.9729  0.1882  11.00000  0.05    0.35
Q11   1   0.9683  0.7884  0.3118  11.00000  0.05    0.34
Q12   1   0.8348  0.4618  0.3522  11.00000  0.05    0.33
Q13   1   0.6286  1.1266  0.5527  11.00000  0.05    0.33
Q14   1   0.6785  0.9060  0.2014  11.00000  0.05    0.33
Q15   1   0.7801  0.4074  0.3308  11.00000  0.05    0.32
Q16   1   0.6598  0.9235  0.1421  11.00000  0.05    0.32
Q17   1   0.8613  0.9594  0.4068  11.00000  0.05    0.31
Q18   1   0.6846  0.7520  0.1694  11.00000  0.05    0.31
Q19   1   0.7229  0.3912  0.3472  11.00000  0.05    0.31
Q20   1   0.8956  0.6921  0.2298  11.00000  0.05    0.31
;
_shelx_res_checksum              97489
####################################################################### 
# 
# This file contains crystal structure data downloaded from the 
# Cambridge Structural Database (CSD) hosted by the Cambridge 
# Crystallographic Data Centre (CCDC).
# 
# Full information about CCDC data access policies and citation 
# guidelines are available at http://www.ccdc.cam.ac.uk/access/V1 
# 
# Audit and citation data items may have been added by the CCDC. 
# Please retain this information to preserve the provenance of 
# this file and to allow appropriate attribution of the data. 
# 
#######################################################################

data_Th(BBN)(BIMA)3
_database_code_depnum_ccdc_archive 'CCDC 1811115'
_audit_update_record             
;
2017-12-14 deposited with the CCDC.
2018-02-16 downloaded from the CCDC.
;

_audit_creation_method           SHELXL-2014/7
_shelx_SHELXL_version_number     2014/7
_chemical_name_systematic        (BIMA)3Th(\m-H)2[B(C8H14)]
_chemical_name_common            ?
_chemical_melting_point          ?
_chemical_formula_moiety         ?
_chemical_formula_sum            'C32 H67 B N6 Th'
_chemical_formula_weight         778.76

loop_
_atom_type_symbol
_atom_type_description
_atom_type_scat_dispersion_real
_atom_type_scat_dispersion_imag
_atom_type_scat_source
C C 0.0033 0.0016 'International Tables Vol C Tables 4.2.6.8 and 6.1.1.4'
H H 0.0000 0.0000 'International Tables Vol C Tables 4.2.6.8 and 6.1.1.4'
B B 0.0013 0.0007 'International Tables Vol C Tables 4.2.6.8 and 6.1.1.4'
N N 0.0061 0.0033 'International Tables Vol C Tables 4.2.6.8 and 6.1.1.4'
Th Th -7.2400 8.8979 'International Tables Vol C Tables 4.2.6.8 and 6.1.1.4'

_space_group_crystal_system      monoclinic
_space_group_IT_number           14
_space_group_name_H-M_alt        'P 21/n'
_space_group_name_Hall           '-P 2yn'

_shelx_space_group_comment       
;
The symmetry employed for this shelxl refinement is uniquely defined
by the following loop, which should always be used as a source of
symmetry information in preference to the above space-group names.
They are only intended as comments.
;

loop_
_space_group_symop_operation_xyz
'x, y, z'
'-x+1/2, y+1/2, -z+1/2'
'-x, -y, -z'
'x-1/2, -y-1/2, z-1/2'

_cell_length_a                   12.1573(13)
_cell_length_b                   18.4711(18)
_cell_length_c                   16.3766(18)
_cell_angle_alpha                90
_cell_angle_beta                 90.215(5)
_cell_angle_gamma                90
_cell_volume                     3677.5(7)
_cell_formula_units_Z            4
_cell_measurement_temperature    100(2)
_cell_measurement_reflns_used    9447
_cell_measurement_theta_min      2.36
_cell_measurement_theta_max      25.38

_exptl_crystal_description       Block
_exptl_crystal_colour            Colorless
_exptl_crystal_density_meas      ?
_exptl_crystal_density_method    ?
_exptl_crystal_density_diffrn    1.407
_exptl_crystal_F_000             1584
_exptl_transmission_factor_min   ?
_exptl_transmission_factor_max   ?
_exptl_crystal_size_max          0.050
_exptl_crystal_size_mid          0.050
_exptl_crystal_size_min          0.050
_exptl_absorpt_coefficient_mu    4.083
_shelx_estimated_absorpt_T_min   0.822
_shelx_estimated_absorpt_T_max   0.822
_exptl_absorpt_correction_type   multi-scan
_exptl_absorpt_correction_T_min  0.651
_exptl_absorpt_correction_T_max  0.745
_exptl_absorpt_process_details   SADABS
_exptl_absorpt_special_details   ?
_diffrn_ambient_temperature      100(2)
_diffrn_radiation_wavelength     0.71073
_diffrn_radiation_type           MoK\a
_diffrn_source                   'microfocus sealed tube'
_diffrn_measurement_device_type  'Bruker APEX-II CCD'
_diffrn_measurement_method       'phi and omega scans'
_diffrn_detector_area_resol_mean 8.366
_diffrn_reflns_number            193336
_diffrn_reflns_av_unetI/netI     0.0162
_diffrn_reflns_av_R_equivalents  0.0484
_diffrn_reflns_limit_h_min       -14
_diffrn_reflns_limit_h_max       14
_diffrn_reflns_limit_k_min       -22
_diffrn_reflns_limit_k_max       22
_diffrn_reflns_limit_l_min       -19
_diffrn_reflns_limit_l_max       19
_diffrn_reflns_theta_min         1.243
_diffrn_reflns_theta_max         25.425
_diffrn_reflns_theta_full        25.000
_diffrn_measured_fraction_theta_max 0.991
_diffrn_measured_fraction_theta_full 1.000
_diffrn_reflns_Laue_measured_fraction_max 0.991
_diffrn_reflns_Laue_measured_fraction_full 1.000
_diffrn_reflns_point_group_measured_fraction_max 0.991
_diffrn_reflns_point_group_measured_fraction_full 1.000
_reflns_number_total             6764
_reflns_number_gt                5841
_reflns_threshold_expression     'I > 2\s(I)'
_reflns_Friedel_coverage         0.000
_reflns_Friedel_fraction_max     .
_reflns_Friedel_fraction_full    .

_reflns_special_details          
;
 Reflections were merged by SHELXL according to the crystal
 class for the calculation of statistics and refinement.
 
 _reflns_Friedel_fraction is defined as the number of unique
 Friedel pairs measured divided by the number that would be
 possible theoretically, ignoring centric projections and
 systematic absences.
;

_computing_data_collection       'Bruker APEX2'
_computing_cell_refinement       'Bruker SAINT'
_computing_data_reduction        'Bruker SAINT'
_computing_structure_solution    'SHELXT (Sheldrick 2015)'
_computing_structure_refinement  'SHELXL-2014/7 (Sheldrick, 2014)'
_computing_molecular_graphics    Mercury
_computing_publication_material  WinGX
_refine_special_details          
;
 Refined as a 2-component twin.
;
_refine_ls_structure_factor_coef Fsqd
_refine_ls_matrix_type           full
_refine_ls_weighting_scheme      calc
_refine_ls_weighting_details     
'w=1/[\s^2^(Fo^2^)+(0.0164P)^2^+5.9943P] where P=(Fo^2^+2Fc^2^)/3'
_atom_sites_solution_primary     iterative
_atom_sites_solution_secondary   difmap
_atom_sites_solution_hydrogens   mixed
_refine_ls_hydrogen_treatment    mixed
_refine_ls_extinction_method     none
_refine_ls_extinction_coef       .
_refine_ls_number_reflns         6764
_refine_ls_number_parameters     384
_refine_ls_number_restraints     0
_refine_ls_R_factor_all          0.0257
_refine_ls_R_factor_gt           0.0207
_refine_ls_wR_factor_ref         0.0467
_refine_ls_wR_factor_gt          0.0452
_refine_ls_goodness_of_fit_ref   1.103
_refine_ls_restrained_S_all      1.103
_refine_ls_shift/su_max          0.003
_refine_ls_shift/su_mean         0.000

loop_
_atom_site_label
_atom_site_type_symbol
_atom_site_fract_x
_atom_site_fract_y
_atom_site_fract_z
_atom_site_U_iso_or_equiv
_atom_site_adp_type
_atom_site_occupancy
_atom_site_site_symmetry_order
_atom_site_calc_flag
_atom_site_refinement_flags_posn
_atom_site_refinement_flags_adp
_atom_site_refinement_flags_occupancy
_atom_site_disorder_assembly
_atom_site_disorder_group
C1 C 0.2141(3) 0.0913(2) 0.6293(3) 0.0439(11) Uani 1 1 d . . . . .
H1A H 0.2081 0.0829 0.6882 0.066 Uiso 1 1 calc R U . . .
H1B H 0.1706 0.0550 0.5998 0.066 Uiso 1 1 calc R U . . .
H1C H 0.1863 0.1398 0.6162 0.066 Uiso 1 1 calc R U . . .
C2 C 0.3337(3) 0.08560(19) 0.6039(2) 0.0301(8) Uani 1 1 d . . . . .
H2A H 0.3592 0.0350 0.6144 0.036 Uiso 1 1 calc R U . . .
C3 C 0.3464(3) 0.1015(2) 0.5135(2) 0.0407(10) Uani 1 1 d . . . . .
H3A H 0.3164 0.1496 0.5014 0.061 Uiso 1 1 calc R U . . .
H3B H 0.3065 0.0650 0.4817 0.061 Uiso 1 1 calc R U . . .
H3C H 0.4245 0.1002 0.4991 0.061 Uiso 1 1 calc R U . . .
C4 C 0.5069(3) 0.12188(17) 0.6677(2) 0.0214(7) Uani 1 1 d . . . . .
C5 C 0.5661(3) 0.05599(19) 0.6347(2) 0.0357(9) Uani 1 1 d . . . . .
H5A H 0.5641 0.0171 0.6754 0.053 Uiso 1 1 calc R U . . .
H5B H 0.6427 0.0686 0.6229 0.053 Uiso 1 1 calc R U . . .
H5C H 0.5297 0.0397 0.5845 0.053 Uiso 1 1 calc R U . . .
C6 C 0.6899(3) 0.19602(19) 0.8228(2) 0.0284(8) Uani 1 1 d . . . . .
H6A H 0.6722 0.2478 0.8221 0.043 Uiso 1 1 calc R U . . .
H6B H 0.7666 0.1894 0.8398 0.043 Uiso 1 1 calc R U . . .
H6C H 0.6414 0.1711 0.8614 0.043 Uiso 1 1 calc R U . . .
C7 C 0.6734(2) 0.16467(17) 0.7380(2) 0.0213(7) Uani 1 1 d . . . . .
H7 H 0.6937 0.1122 0.7395 0.026 Uiso 1 1 calc R U . . .
C8 C 0.7463(3) 0.20229(19) 0.6759(2) 0.0273(8) Uani 1 1 d . . . . .
H8A H 0.7347 0.1805 0.6220 0.041 Uiso 1 1 calc R U . . .
H8B H 0.8235 0.1968 0.6920 0.041 Uiso 1 1 calc R U . . .
H8C H 0.7275 0.2539 0.6736 0.041 Uiso 1 1 calc R U . . .
C9 C 0.2728(4) 0.0315(2) 0.8844(3) 0.0503(11) Uani 1 1 d . . . . .
H9A H 0.2781 0.0335 0.9441 0.075 Uiso 1 1 calc R U . . .
H9B H 0.2734 -0.0192 0.8666 0.075 Uiso 1 1 calc R U . . .
H9C H 0.2042 0.0545 0.8666 0.075 Uiso 1 1 calc R U . . .
C10 C 0.3677(3) 0.07016(17) 0.8479(2) 0.0309(8) Uani 1 1 d . . . . .
H10 H 0.3686 0.0532 0.7899 0.037 Uiso 1 1 calc R U . . .
C11 C 0.4797(3) 0.04605(19) 0.8821(2) 0.0360(9) Uani 1 1 d . . . . .
H11A H 0.5387 0.0665 0.8487 0.054 Uiso 1 1 calc R U . . .
H11B H 0.4843 -0.0069 0.8811 0.054 Uiso 1 1 calc R U . . .
H11C H 0.4875 0.0631 0.9385 0.054 Uiso 1 1 calc R U . . .
C12 C 0.3419(3) 0.19392(17) 0.9040(2) 0.0201(7) Uani 1 1 d . . . . .
C13 C 0.3262(3) 0.16867(19) 0.9916(2) 0.0278(8) Uani 1 1 d . . . . .
H13A H 0.3518 0.2064 1.0292 0.042 Uiso 1 1 calc R U . . .
H13B H 0.3686 0.1243 1.0008 0.042 Uiso 1 1 calc R U . . .
H13C H 0.2481 0.1590 1.0013 0.042 Uiso 1 1 calc R U . . .
C14 C 0.4164(3) 0.34528(19) 0.9898(2) 0.0307(8) Uani 1 1 d . . . . .
H14A H 0.4472 0.3052 1.0218 0.046 Uiso 1 1 calc R U . . .
H14B H 0.3972 0.3852 1.0265 0.046 Uiso 1 1 calc R U . . .
H14C H 0.4709 0.3619 0.9501 0.046 Uiso 1 1 calc R U . . .
C15 C 0.3137(3) 0.31959(17) 0.9451(2) 0.0233(7) Uani 1 1 d . . . . .
H15 H 0.2626 0.2980 0.9862 0.028 Uiso 1 1 calc R U . . .
C16 C 0.2555(3) 0.38357(18) 0.9051(2) 0.0308(8) Uani 1 1 d . . . . .
H16A H 0.3048 0.4064 0.8655 0.046 Uiso 1 1 calc R U . . .
H16B H 0.2353 0.4189 0.9470 0.046 Uiso 1 1 calc R U . . .
H16C H 0.1890 0.3665 0.8770 0.046 Uiso 1 1 calc R U . . .
C17 C 0.0835(3) 0.2199(2) 0.7922(2) 0.0326(8) Uani 1 1 d . . . . .
H17A H 0.1238 0.1743 0.7857 0.049 Uiso 1 1 calc R U . . .
H17B H 0.0063 0.2095 0.8043 0.049 Uiso 1 1 calc R U . . .
H17C H 0.1159 0.2478 0.8372 0.049 Uiso 1 1 calc R U . . .
C18 C 0.0907(3) 0.26337(19) 0.7142(2) 0.0260(8) Uani 1 1 d . . . . .
H18 H 0.0545 0.2352 0.6694 0.031 Uiso 1 1 calc R U . . .
C19 C 0.0310(3) 0.3358(2) 0.7231(3) 0.0400(10) Uani 1 1 d . . . . .
H19A H 0.0668 0.3646 0.7660 0.060 Uiso 1 1 calc R U . . .
H19B H -0.0459 0.3271 0.7379 0.060 Uiso 1 1 calc R U . . .
H19C H 0.0340 0.3622 0.6713 0.060 Uiso 1 1 calc R U . . .
C20 C 0.2368(3) 0.29078(17) 0.6160(2) 0.0228(7) Uani 1 1 d . . . . .
C21 C 0.1548(3) 0.2955(2) 0.5462(2) 0.0354(9) Uani 1 1 d . . . . .
H21A H 0.1679 0.3400 0.5150 0.053 Uiso 1 1 calc R U . . .
H21B H 0.0800 0.2962 0.5682 0.053 Uiso 1 1 calc R U . . .
H21C H 0.1636 0.2535 0.5103 0.053 Uiso 1 1 calc R U . . .
C22 C 0.3851(4) 0.3845(2) 0.4902(2) 0.0409(10) Uani 1 1 d . . . . .
H22A H 0.3089 0.4016 0.4925 0.061 Uiso 1 1 calc R U . . .
H22B H 0.4106 0.3853 0.4335 0.061 Uiso 1 1 calc R U . . .
H22C H 0.4319 0.4160 0.5236 0.061 Uiso 1 1 calc R U . . .
C23 C 0.3911(3) 0.30704(19) 0.52309(19) 0.0281(8) Uani 1 1 d . . . . .
H23 H 0.3487 0.2749 0.4853 0.034 Uiso 1 1 calc R U . . .
C24 C 0.5094(3) 0.2803(2) 0.5263(2) 0.0369(9) Uani 1 1 d . . . . .
H24A H 0.5503 0.3075 0.5678 0.055 Uiso 1 1 calc R U . . .
H24B H 0.5439 0.2874 0.4729 0.055 Uiso 1 1 calc R U . . .
H24C H 0.5103 0.2287 0.5401 0.055 Uiso 1 1 calc R U . . .
C25 C 0.5379(3) 0.43677(17) 0.6886(2) 0.0254(8) Uani 1 1 d . . . . .
H25 H 0.4829 0.4224 0.6460 0.031 Uiso 1 1 calc R U . . .
C26 C 0.5017(3) 0.50975(17) 0.7258(2) 0.0287(8) Uani 1 1 d . . . . .
H26A H 0.5059 0.5473 0.6828 0.034 Uiso 1 1 calc R U . . .
H26B H 0.4237 0.5056 0.7423 0.034 Uiso 1 1 calc R U . . .
C27 C 0.5683(3) 0.53506(18) 0.7990(2) 0.0296(8) Uani 1 1 d . . . . .
H27A H 0.5278 0.5747 0.8262 0.036 Uiso 1 1 calc R U . . .
H27B H 0.6388 0.5553 0.7792 0.036 Uiso 1 1 calc R U . . .
C28 C 0.5934(3) 0.47625(18) 0.8622(2) 0.0279(8) Uani 1 1 d . . . . .
H28A H 0.5274 0.4694 0.8966 0.034 Uiso 1 1 calc R U . . .
H28B H 0.6534 0.4937 0.8981 0.034 Uiso 1 1 calc R U . . .
C29 C 0.6270(3) 0.40208(18) 0.8270(2) 0.0247(7) Uani 1 1 d . . . . .
H29 H 0.6275 0.3659 0.8724 0.030 Uiso 1 1 calc R U . . .
C30 C 0.7414(3) 0.40254(19) 0.7867(2) 0.0307(8) Uani 1 1 d . . . . .
H30A H 0.7954 0.4217 0.8266 0.037 Uiso 1 1 calc R U . . .
H30B H 0.7624 0.3520 0.7744 0.037 Uiso 1 1 calc R U . . .
C31 C 0.7497(3) 0.44699(19) 0.7083(2) 0.0360(10) Uani 1 1 d . . . . .
H31A H 0.8183 0.4332 0.6798 0.043 Uiso 1 1 calc R U . . .
H31B H 0.7559 0.4988 0.7232 0.043 Uiso 1 1 calc R U . . .
C32 C 0.6530(3) 0.4381(2) 0.6489(2) 0.0339(9) Uani 1 1 d . . . . .
H32A H 0.6633 0.3924 0.6182 0.041 Uiso 1 1 calc R U . . .
H32B H 0.6552 0.4783 0.6090 0.041 Uiso 1 1 calc R U . . .
B1 B 0.5381(3) 0.37644(19) 0.7591(2) 0.0202(8) Uani 1 1 d . . . . .
N1 N 0.4006(2) 0.13505(13) 0.65395(16) 0.0212(6) Uani 1 1 d . . . . .
N2 N 0.5567(2) 0.17062(14) 0.71525(15) 0.0189(6) Uani 1 1 d . . . . .
N3 N 0.3570(2) 0.14948(14) 0.84134(16) 0.0217(6) Uani 1 1 d . . . . .
N4 N 0.3389(2) 0.26375(14) 0.88394(16) 0.0191(6) Uani 1 1 d . . . . .
N5 N 0.2070(2) 0.27419(15) 0.69281(16) 0.0196(6) Uani 1 1 d . . . . .
N6 N 0.3438(2) 0.30016(14) 0.60545(16) 0.0208(6) Uani 1 1 d . . . . .
Th1 Th 0.39661(2) 0.24756(2) 0.74045(2) 0.01178(4) Uani 1 1 d . . . . .
H1 H 0.556(2) 0.3197(14) 0.7251(16) 0.002(5) Uiso 1 1 d . . . . .
H2 H 0.446(2) 0.3697(14) 0.7842(16) 0.002(5) Uiso 1 1 d . . . . .

loop_
_atom_site_aniso_label
_atom_site_aniso_U_11
_atom_site_aniso_U_22
_atom_site_aniso_U_33
_atom_site_aniso_U_23
_atom_site_aniso_U_13
_atom_site_aniso_U_12
C1 0.035(2) 0.035(2) 0.062(3) -0.020(2) 0.000(2) -0.0112(18)
C2 0.0306(19) 0.0206(18) 0.039(2) -0.0107(16) -0.0041(16) -0.0035(15)
C3 0.045(2) 0.036(2) 0.040(2) -0.0179(18) -0.0156(19) -0.0029(18)
C4 0.0270(18) 0.0139(16) 0.0232(18) 0.0004(13) 0.0029(14) 0.0024(13)
C5 0.034(2) 0.025(2) 0.047(2) -0.0132(17) -0.0042(18) 0.0074(16)
C6 0.0305(19) 0.032(2) 0.0225(18) 0.0064(15) -0.0046(15) 0.0030(15)
C7 0.0200(16) 0.0181(16) 0.0259(18) 0.0013(14) 0.0021(14) 0.0056(13)
C8 0.0262(18) 0.031(2) 0.0248(19) 0.0003(15) 0.0045(15) 0.0026(15)
C9 0.058(3) 0.036(2) 0.057(3) 0.007(2) -0.003(2) -0.010(2)
C10 0.042(2) 0.0131(17) 0.037(2) 0.0008(15) 0.0040(17) -0.0021(15)
C11 0.042(2) 0.0206(19) 0.045(2) 0.0054(17) 0.0074(18) 0.0036(16)
C12 0.0168(16) 0.0196(17) 0.0241(18) 0.0024(14) -0.0006(13) 0.0013(13)
C13 0.033(2) 0.0254(19) 0.0251(19) 0.0050(15) 0.0025(15) 0.0011(15)
C14 0.039(2) 0.029(2) 0.0236(19) -0.0048(15) -0.0023(16) 0.0024(16)
C15 0.0266(18) 0.0217(18) 0.0216(18) 0.0002(14) 0.0042(14) 0.0026(14)
C16 0.036(2) 0.0234(19) 0.033(2) -0.0048(16) 0.0015(16) 0.0093(15)
C17 0.0216(18) 0.041(2) 0.035(2) 0.0048(17) 0.0043(15) -0.0039(16)
C18 0.0189(16) 0.035(2) 0.0237(18) 0.0024(15) -0.0035(14) 0.0012(14)
C19 0.027(2) 0.046(2) 0.048(3) 0.0062(19) 0.0000(18) 0.0128(17)
C20 0.0276(19) 0.0181(17) 0.0225(18) 0.0030(14) -0.0069(14) -0.0028(14)
C21 0.031(2) 0.046(2) 0.030(2) 0.0132(18) -0.0108(16) -0.0088(17)
C22 0.058(3) 0.041(2) 0.023(2) 0.0135(17) -0.0103(18) -0.023(2)
C23 0.033(2) 0.036(2) 0.0150(17) 0.0041(14) -0.0056(15) -0.0121(16)
C24 0.032(2) 0.060(3) 0.0188(19) 0.0026(18) 0.0048(16) -0.0126(19)
C25 0.0314(19) 0.0205(18) 0.0244(18) -0.0049(14) 0.0000(15) -0.0001(14)
C26 0.037(2) 0.0179(17) 0.031(2) 0.0031(15) 0.0033(16) 0.0041(15)
C27 0.0284(19) 0.0207(18) 0.040(2) -0.0101(16) 0.0053(16) 0.0000(14)
C28 0.0261(19) 0.0260(19) 0.032(2) -0.0119(15) -0.0030(16) 0.0016(15)
C29 0.0258(18) 0.0219(18) 0.0265(19) -0.0036(14) -0.0005(15) 0.0018(14)
C30 0.0195(18) 0.0262(19) 0.046(2) -0.0122(17) -0.0024(16) -0.0015(14)
C31 0.026(2) 0.025(2) 0.058(3) -0.0119(18) 0.0177(18) -0.0052(15)
C32 0.047(2) 0.0240(19) 0.031(2) -0.0015(16) 0.0173(18) -0.0043(17)
B1 0.0196(18) 0.0146(18) 0.026(2) -0.0062(16) 0.0033(16) -0.0008(14)
N1 0.0246(15) 0.0132(13) 0.0258(15) -0.0048(11) -0.0008(12) -0.0008(11)
N2 0.0221(14) 0.0164(14) 0.0183(14) -0.0010(11) 0.0006(11) 0.0011(11)
N3 0.0299(15) 0.0144(14) 0.0210(15) 0.0003(11) 0.0033(12) 0.0001(11)
N4 0.0207(14) 0.0220(15) 0.0145(13) 0.0019(11) 0.0014(11) 0.0019(11)
N5 0.0160(13) 0.0229(14) 0.0198(14) 0.0045(11) -0.0009(11) -0.0011(11)
N6 0.0244(15) 0.0231(15) 0.0150(14) 0.0039(11) -0.0030(11) -0.0055(11)
Th1 0.01246(6) 0.01224(6) 0.01063(6) -0.00028(4) -0.00024(4) 0.00033(4)

_geom_special_details            
;
 All esds (except the esd in the dihedral angle between two l.s. planes)
 are estimated using the full covariance matrix.  The cell esds are taken
 into account individually in the estimation of esds in distances, angles
 and torsion angles; correlations between esds in cell parameters are only
 used when they are defined by crystal symmetry.  An approximate (isotropic)
 treatment of cell esds is used for estimating esds involving l.s. planes.
;

loop_
_geom_bond_atom_site_label_1
_geom_bond_atom_site_label_2
_geom_bond_distance
_geom_bond_site_symmetry_2
_geom_bond_publ_flag
C1 C2 1.517(5) . ?
C1 H1A 0.9800 . ?
C1 H1B 0.9800 . ?
C1 H1C 0.9800 . ?
C2 N1 1.471(4) . ?
C2 C3 1.518(5) . ?
C2 H2A 1.0000 . ?
C3 H3A 0.9800 . ?
C3 H3B 0.9800 . ?
C3 H3C 0.9800 . ?
C4 N1 1.332(4) . ?
C4 N2 1.334(4) . ?
C4 C5 1.515(4) . ?
C4 Th1 2.935(3) . ?
C5 H5A 0.9800 . ?
C5 H5B 0.9800 . ?
C5 H5C 0.9800 . ?
C6 C7 1.518(5) . ?
C6 H6A 0.9800 . ?
C6 H6B 0.9800 . ?
C6 H6C 0.9800 . ?
C7 N2 1.470(4) . ?
C7 C8 1.519(4) . ?
C7 H7 1.0000 . ?
C8 H8A 0.9800 . ?
C8 H8B 0.9800 . ?
C8 H8C 0.9800 . ?
C9 C10 1.485(5) . ?
C9 H9A 0.9800 . ?
C9 H9B 0.9800 . ?
C9 H9C 0.9800 . ?
C10 N3 1.475(4) . ?
C10 C11 1.536(5) . ?
C10 H10 1.0000 . ?
C11 H11A 0.9800 . ?
C11 H11B 0.9800 . ?
C11 H11C 0.9800 . ?
C12 N3 1.328(4) . ?
C12 N4 1.332(4) . ?
C12 C13 1.522(4) . ?
C12 Th1 2.935(3) . ?
C13 H13A 0.9800 . ?
C13 H13B 0.9800 . ?
C13 H13C 0.9800 . ?
C14 C15 1.521(5) . ?
C14 H14A 0.9800 . ?
C14 H14B 0.9800 . ?
C14 H14C 0.9800 . ?
C15 N4 1.471(4) . ?
C15 C16 1.524(5) . ?
C15 H15 1.0000 . ?
C16 H16A 0.9800 . ?
C16 H16B 0.9800 . ?
C16 H16C 0.9800 . ?
C17 C18 1.512(5) . ?
C17 H17A 0.9800 . ?
C17 H17B 0.9800 . ?
C17 H17C 0.9800 . ?
C18 N5 1.471(4) . ?
C18 C19 1.530(5) . ?
C18 H18 1.0000 . ?
C19 H19A 0.9800 . ?
C19 H19B 0.9800 . ?
C19 H19C 0.9800 . ?
C20 N6 1.324(4) . ?
C20 N5 1.346(4) . ?
C20 C21 1.516(5) . ?
C20 Th1 2.922(3) . ?
C21 H21A 0.9800 . ?
C21 H21B 0.9800 . ?
C21 H21C 0.9800 . ?
C22 C23 1.530(5) . ?
C22 H22A 0.9800 . ?
C22 H22B 0.9800 . ?
C22 H22C 0.9800 . ?
C23 N6 1.474(4) . ?
C23 C24 1.522(5) . ?
C23 H23 1.0000 . ?
C24 H24A 0.9800 . ?
C24 H24B 0.9800 . ?
C24 H24C 0.9800 . ?
C25 C26 1.544(4) . ?
C25 C32 1.545(5) . ?
C25 B1 1.606(5) . ?
C25 H25 1.0000 . ?
C26 C27 1.518(5) . ?
C26 H26A 0.9900 . ?
C26 H26B 0.9900 . ?
C27 C28 1.530(5) . ?
C27 H27A 0.9900 . ?
C27 H27B 0.9900 . ?
C28 C29 1.542(4) . ?
C28 H28A 0.9900 . ?
C28 H28B 0.9900 . ?
C29 C30 1.542(5) . ?
C29 B1 1.618(5) . ?
C29 H29 1.0000 . ?
C30 C31 1.528(5) . ?
C30 H30A 0.9900 . ?
C30 H30B 0.9900 . ?
C31 C32 1.533(5) . ?
C31 H31A 0.9900 . ?
C31 H31B 0.9900 . ?
C32 H32A 0.9900 . ?
C32 H32B 0.9900 . ?
B1 Th1 2.953(3) . ?
B1 H1 1.21(3) . ?
B1 H2 1.21(3) . ?
N1 Th1 2.516(2) . ?
N2 Th1 2.446(3) . ?
N3 Th1 2.500(3) . ?
N4 Th1 2.473(3) . ?
N5 Th1 2.480(3) . ?
N6 Th1 2.497(3) . ?
Th1 H1 2.37(3) . ?
Th1 H2 2.44(3) . ?

loop_
_geom_angle_atom_site_label_1
_geom_angle_atom_site_label_2
_geom_angle_atom_site_label_3
_geom_angle
_geom_angle_site_symmetry_1
_geom_angle_site_symmetry_3
_geom_angle_publ_flag
C2 C1 H1A 109.5 . . ?
C2 C1 H1B 109.5 . . ?
H1A C1 H1B 109.5 . . ?
C2 C1 H1C 109.5 . . ?
H1A C1 H1C 109.5 . . ?
H1B C1 H1C 109.5 . . ?
N1 C2 C1 109.5(3) . . ?
N1 C2 C3 111.4(3) . . ?
C1 C2 C3 110.8(3) . . ?
N1 C2 H2A 108.4 . . ?
C1 C2 H2A 108.4 . . ?
C3 C2 H2A 108.4 . . ?
C2 C3 H3A 109.5 . . ?
C2 C3 H3B 109.5 . . ?
H3A C3 H3B 109.5 . . ?
C2 C3 H3C 109.5 . . ?
H3A C3 H3C 109.5 . . ?
H3B C3 H3C 109.5 . . ?
N1 C4 N2 114.4(3) . . ?
N1 C4 C5 123.2(3) . . ?
N2 C4 C5 122.4(3) . . ?
N1 C4 Th1 58.71(16) . . ?
N2 C4 Th1 55.70(16) . . ?
C5 C4 Th1 176.9(2) . . ?
C4 C5 H5A 109.5 . . ?
C4 C5 H5B 109.5 . . ?
H5A C5 H5B 109.5 . . ?
C4 C5 H5C 109.5 . . ?
H5A C5 H5C 109.5 . . ?
H5B C5 H5C 109.5 . . ?
C7 C6 H6A 109.5 . . ?
C7 C6 H6B 109.5 . . ?
H6A C6 H6B 109.5 . . ?
C7 C6 H6C 109.5 . . ?
H6A C6 H6C 109.5 . . ?
H6B C6 H6C 109.5 . . ?
N2 C7 C6 109.1(3) . . ?
N2 C7 C8 111.2(3) . . ?
C6 C7 C8 111.3(3) . . ?
N2 C7 H7 108.4 . . ?
C6 C7 H7 108.4 . . ?
C8 C7 H7 108.4 . . ?
C7 C8 H8A 109.5 . . ?
C7 C8 H8B 109.5 . . ?
H8A C8 H8B 109.5 . . ?
C7 C8 H8C 109.5 . . ?
H8A C8 H8C 109.5 . . ?
H8B C8 H8C 109.5 . . ?
C10 C9 H9A 109.5 . . ?
C10 C9 H9B 109.5 . . ?
H9A C9 H9B 109.5 . . ?
C10 C9 H9C 109.5 . . ?
H9A C9 H9C 109.5 . . ?
H9B C9 H9C 109.5 . . ?
N3 C10 C9 116.1(3) . . ?
N3 C10 C11 113.1(3) . . ?
C9 C10 C11 113.8(3) . . ?
N3 C10 H10 104.0 . . ?
C9 C10 H10 104.0 . . ?
C11 C10 H10 104.0 . . ?
C10 C11 H11A 109.5 . . ?
C10 C11 H11B 109.5 . . ?
H11A C11 H11B 109.5 . . ?
C10 C11 H11C 109.5 . . ?
H11A C11 H11C 109.5 . . ?
H11B C11 H11C 109.5 . . ?
N3 C12 N4 114.3(3) . . ?
N3 C12 C13 123.9(3) . . ?
N4 C12 C13 121.8(3) . . ?
N3 C12 Th1 58.03(16) . . ?
N4 C12 Th1 56.88(16) . . ?
C13 C12 Th1 173.7(2) . . ?
C12 C13 H13A 109.5 . . ?
C12 C13 H13B 109.5 . . ?
H13A C13 H13B 109.5 . . ?
C12 C13 H13C 109.5 . . ?
H13A C13 H13C 109.5 . . ?
H13B C13 H13C 109.5 . . ?
C15 C14 H14A 109.5 . . ?
C15 C14 H14B 109.5 . . ?
H14A C14 H14B 109.5 . . ?
C15 C14 H14C 109.5 . . ?
H14A C14 H14C 109.5 . . ?
H14B C14 H14C 109.5 . . ?
N4 C15 C14 112.0(3) . . ?
N4 C15 C16 110.4(3) . . ?
C14 C15 C16 110.1(3) . . ?
N4 C15 H15 108.1 . . ?
C14 C15 H15 108.1 . . ?
C16 C15 H15 108.1 . . ?
C15 C16 H16A 109.5 . . ?
C15 C16 H16B 109.5 . . ?
H16A C16 H16B 109.5 . . ?
C15 C16 H16C 109.5 . . ?
H16A C16 H16C 109.5 . . ?
H16B C16 H16C 109.5 . . ?
C18 C17 H17A 109.5 . . ?
C18 C17 H17B 109.5 . . ?
H17A C17 H17B 109.5 . . ?
C18 C17 H17C 109.5 . . ?
H17A C17 H17C 109.5 . . ?
H17B C17 H17C 109.5 . . ?
N5 C18 C17 109.4(3) . . ?
N5 C18 C19 111.1(3) . . ?
C17 C18 C19 110.8(3) . . ?
N5 C18 H18 108.5 . . ?
C17 C18 H18 108.5 . . ?
C19 C18 H18 108.5 . . ?
C18 C19 H19A 109.5 . . ?
C18 C19 H19B 109.5 . . ?
H19A C19 H19B 109.5 . . ?
C18 C19 H19C 109.5 . . ?
H19A C19 H19C 109.5 . . ?
H19B C19 H19C 109.5 . . ?
N6 C20 N5 114.8(3) . . ?
N6 C20 C21 122.6(3) . . ?
N5 C20 C21 122.6(3) . . ?
N6 C20 Th1 58.37(16) . . ?
N5 C20 Th1 57.74(16) . . ?
C21 C20 Th1 167.2(2) . . ?
C20 C21 H21A 109.5 . . ?
C20 C21 H21B 109.5 . . ?
H21A C21 H21B 109.5 . . ?
C20 C21 H21C 109.5 . . ?
H21A C21 H21C 109.5 . . ?
H21B C21 H21C 109.5 . . ?
C23 C22 H22A 109.5 . . ?
C23 C22 H22B 109.5 . . ?
H22A C22 H22B 109.5 . . ?
C23 C22 H22C 109.5 . . ?
H22A C22 H22C 109.5 . . ?
H22B C22 H22C 109.5 . . ?
N6 C23 C24 108.2(3) . . ?
N6 C23 C22 112.6(3) . . ?
C24 C23 C22 111.1(3) . . ?
N6 C23 H23 108.3 . . ?
C24 C23 H23 108.3 . . ?
C22 C23 H23 108.3 . . ?
C23 C24 H24A 109.5 . . ?
C23 C24 H24B 109.5 . . ?
H24A C24 H24B 109.5 . . ?
C23 C24 H24C 109.5 . . ?
H24A C24 H24C 109.5 . . ?
H24B C24 H24C 109.5 . . ?
C26 C25 C32 114.4(3) . . ?
C26 C25 B1 108.7(3) . . ?
C32 C25 B1 108.3(3) . . ?
C26 C25 H25 108.4 . . ?
C32 C25 H25 108.4 . . ?
B1 C25 H25 108.4 . . ?
C27 C26 C25 115.4(3) . . ?
C27 C26 H26A 108.4 . . ?
C25 C26 H26A 108.4 . . ?
C27 C26 H26B 108.4 . . ?
C25 C26 H26B 108.4 . . ?
H26A C26 H26B 107.5 . . ?
C26 C27 C28 114.8(3) . . ?
C26 C27 H27A 108.6 . . ?
C28 C27 H27A 108.6 . . ?
C26 C27 H27B 108.6 . . ?
C28 C27 H27B 108.6 . . ?
H27A C27 H27B 107.5 . . ?
C27 C28 C29 115.5(3) . . ?
C27 C28 H28A 108.4 . . ?
C29 C28 H28A 108.4 . . ?
C27 C28 H28B 108.4 . . ?
C29 C28 H28B 108.4 . . ?
H28A C28 H28B 107.5 . . ?
C28 C29 C30 113.3(3) . . ?
C28 C29 B1 109.9(3) . . ?
C30 C29 B1 108.0(3) . . ?
C28 C29 H29 108.5 . . ?
C30 C29 H29 108.5 . . ?
B1 C29 H29 108.5 . . ?
C31 C30 C29 115.2(3) . . ?
C31 C30 H30A 108.5 . . ?
C29 C30 H30A 108.5 . . ?
C31 C30 H30B 108.5 . . ?
C29 C30 H30B 108.5 . . ?
H30A C30 H30B 107.5 . . ?
C30 C31 C32 115.0(3) . . ?
C30 C31 H31A 108.5 . . ?
C32 C31 H31A 108.5 . . ?
C30 C31 H31B 108.5 . . ?
C32 C31 H31B 108.5 . . ?
H31A C31 H31B 107.5 . . ?
C31 C32 C25 115.4(3) . . ?
C31 C32 H32A 108.4 . . ?
C25 C32 H32A 108.4 . . ?
C31 C32 H32B 108.4 . . ?
C25 C32 H32B 108.4 . . ?
H32A C32 H32B 107.5 . . ?
C25 B1 C29 106.9(3) . . ?
C25 B1 Th1 119.0(2) . . ?
C29 B1 Th1 134.0(2) . . ?
C25 B1 H1 105.6(13) . . ?
C29 B1 H1 116.6(13) . . ?
Th1 B1 H1 50.3(12) . . ?
C25 B1 H2 108.5(13) . . ?
C29 B1 H2 114.7(13) . . ?
Th1 B1 H2 53.6(12) . . ?
H1 B1 H2 103.9(18) . . ?
C4 N1 C2 121.0(3) . . ?
C4 N1 Th1 94.38(19) . . ?
C2 N1 Th1 144.6(2) . . ?
C4 N2 C7 122.2(3) . . ?
C4 N2 Th1 97.53(19) . . ?
C7 N2 Th1 140.23(19) . . ?
C12 N3 C10 124.8(3) . . ?
C12 N3 Th1 95.19(19) . . ?
C10 N3 Th1 138.7(2) . . ?
C12 N4 C15 121.1(3) . . ?
C12 N4 Th1 96.31(19) . . ?
C15 N4 Th1 142.4(2) . . ?
C20 N5 C18 121.0(3) . . ?
C20 N5 Th1 94.93(19) . . ?
C18 N5 Th1 142.3(2) . . ?
C20 N6 C23 121.1(3) . . ?
C20 N6 Th1 94.79(19) . . ?
C23 N6 Th1 138.1(2) . . ?
N2 Th1 N4 117.35(8) . . ?
N2 Th1 N5 143.25(9) . . ?
N4 Th1 N5 90.47(8) . . ?
N2 Th1 N6 106.19(9) . . ?
N4 Th1 N6 136.17(9) . . ?
N5 Th1 N6 53.74(8) . . ?
N2 Th1 N3 81.12(9) . . ?
N4 Th1 N3 53.39(8) . . ?
N5 Th1 N3 99.83(9) . . ?
N6 Th1 N3 144.87(9) . . ?
N2 Th1 N1 53.68(9) . . ?
N4 Th1 N1 129.88(8) . . ?
N5 Th1 N1 90.39(9) . . ?
N6 Th1 N1 80.12(9) . . ?
N3 Th1 N1 77.15(9) . . ?
N2 Th1 C20 124.62(9) . . ?
N4 Th1 C20 116.09(9) . . ?
N5 Th1 C20 27.33(9) . . ?
N6 Th1 C20 26.84(9) . . ?
N3 Th1 C20 122.01(9) . . ?
N1 Th1 C20 81.20(9) . . ?
N2 Th1 C12 98.10(8) . . ?
N4 Th1 C12 26.81(8) . . ?
N5 Th1 C12 98.09(8) . . ?
N6 Th1 C12 151.80(9) . . ?
N3 Th1 C12 26.78(8) . . ?
N1 Th1 C12 103.89(9) . . ?
C20 Th1 C12 125.23(9) . . ?
N2 Th1 C4 26.78(9) . . ?
N4 Th1 C4 127.79(9) . . ?
N5 Th1 C4 117.03(9) . . ?
N6 Th1 C4 93.71(9) . . ?
N3 Th1 C4 77.54(9) . . ?
N1 Th1 C4 26.91(9) . . ?
C20 Th1 C4 103.67(9) . . ?
C12 Th1 C4 102.05(9) . . ?
N2 Th1 B1 91.28(9) . . ?
N4 Th1 B1 88.35(9) . . ?
N5 Th1 B1 114.41(9) . . ?
N6 Th1 B1 85.74(10) . . ?
N3 Th1 B1 129.00(10) . . ?
N1 Th1 B1 135.39(9) . . ?
C20 Th1 B1 103.75(10) . . ?
C12 Th1 B1 108.15(10) . . ?
C4 Th1 B1 114.39(9) . . ?
N2 Th1 H1 69.9(6) . . ?
N4 Th1 H1 105.6(6) . . ?
N5 Th1 H1 128.0(6) . . ?
N6 Th1 H1 84.0(6) . . ?
N3 Th1 H1 129.6(6) . . ?
N1 Th1 H1 112.8(6) . . ?
C20 Th1 H1 108.4(6) . . ?
C12 Th1 H1 118.4(6) . . ?
C4 Th1 H1 91.5(6) . . ?
B1 Th1 H1 23.1(6) . . ?
N2 Th1 H2 113.2(6) . . ?
N4 Th1 H2 71.3(6) . . ?
N5 Th1 H2 97.7(6) . . ?
N6 Th1 H2 87.8(6) . . ?
N3 Th1 H2 121.6(6) . . ?
N1 Th1 H2 157.5(6) . . ?
C20 Th1 H2 96.5(6) . . ?
C12 Th1 H2 95.8(6) . . ?
C4 Th1 H2 137.7(6) . . ?
B1 Th1 H2 23.5(6) . . ?
H1 Th1 H2 46.5(9) . . ?

_refine_diff_density_max         1.291
_refine_diff_density_min         -0.758
_refine_diff_density_rms         0.074

_shelx_res_file                  
;
 
    shelx.res created by SHELXL-2014/7
 
TITL shelxt_a.res in P2(1)/n
CELL  0.71073  12.1573  18.4711  16.3766   90.000   90.215   90.000
ZERR     4.00   0.0013   0.0018   0.0018    0.000    0.005    0.000
LATT   1
SYMM  1/2 - X, 1/2 + Y, 1/2 - Z
SFAC  C    H    B    N    TH
UNIT  128 268 4 24 4
MERG   2
TWIN    1.00  0.00  0.00  0.00 -1.00  0.00  0.00  0.00 -1.00   2
EADP  H2 H1
FMAP   2
PLAN   20
SIZE     0.050   0.050   0.050
ACTA    50.00
BOND   $H
LIST   4
WPDB  -2
L.S.  10
TEMP  -173.00
WGHT    0.016400    5.994300
BASF   0.05201
FVAR       0.07009
C1    1    0.214072    0.091306    0.629275    11.00000    0.03480    0.03509 =
         0.06177   -0.01982    0.00048   -0.01119
AFIX 137
H1A   2    0.208062    0.082890    0.688173    11.00000   -1.50000
H1B   2    0.170611    0.054955    0.599844    11.00000   -1.50000
H1C   2    0.186293    0.139756    0.616180    11.00000   -1.50000
AFIX   0
C2    1    0.333686    0.085602    0.603924    11.00000    0.03056    0.02060 =
         0.03922   -0.01067   -0.00411   -0.00351
AFIX  13
H2A   2    0.359196    0.034959    0.614352    11.00000   -1.20000
AFIX   0
C3    1    0.346376    0.101512    0.513529    11.00000    0.04539    0.03644 =
         0.04002   -0.01786   -0.01564   -0.00295
AFIX 137
H3A   2    0.316368    0.149591    0.501443    11.00000   -1.50000
H3B   2    0.306458    0.064982    0.481713    11.00000   -1.50000
H3C   2    0.424498    0.100236    0.499061    11.00000   -1.50000
AFIX   0
C4    1    0.506851    0.121882    0.667731    11.00000    0.02703    0.01388 =
         0.02317    0.00045    0.00287    0.00236
C5    1    0.566068    0.055990    0.634710    11.00000    0.03436    0.02526 =
         0.04732   -0.01321   -0.00423    0.00740
AFIX 137
H5A   2    0.564068    0.017096    0.675378    11.00000   -1.50000
H5B   2    0.642703    0.068557    0.622940    11.00000   -1.50000
H5C   2    0.529741    0.039693    0.584451    11.00000   -1.50000
AFIX   0
C6    1    0.689873    0.196021    0.822843    11.00000    0.03050    0.03232 =
         0.02246    0.00643   -0.00463    0.00302
AFIX 137
H6A   2    0.672177    0.247780    0.822146    11.00000   -1.50000
H6B   2    0.766630    0.189425    0.839756    11.00000   -1.50000
H6C   2    0.641432    0.171099    0.861408    11.00000   -1.50000
AFIX   0
C7    1    0.673422    0.164668    0.737983    11.00000    0.02004    0.01810 =
         0.02588    0.00128    0.00213    0.00561
AFIX  13
H7    2    0.693651    0.112207    0.739476    11.00000   -1.20000
AFIX   0
C8    1    0.746253    0.202293    0.675875    11.00000    0.02623    0.03104 =
         0.02478    0.00033    0.00451    0.00259
AFIX 137
H8A   2    0.734722    0.180487    0.621966    11.00000   -1.50000
H8B   2    0.823531    0.196808    0.691955    11.00000   -1.50000
H8C   2    0.727485    0.253855    0.673643    11.00000   -1.50000
AFIX   0
C9    1    0.272769    0.031466    0.884383    11.00000    0.05787    0.03631 =
         0.05665    0.00687   -0.00313   -0.00965
AFIX 137
H9A   2    0.278143    0.033532    0.944061    11.00000   -1.50000
H9B   2    0.273355   -0.019185    0.866580    11.00000   -1.50000
H9C   2    0.204151    0.054515    0.866575    11.00000   -1.50000
AFIX   0
C10   1    0.367715    0.070161    0.847915    11.00000    0.04208    0.01313 =
         0.03742    0.00075    0.00399   -0.00212
AFIX  13
H10   2    0.368626    0.053222    0.789925    11.00000   -1.20000
AFIX   0
C11   1    0.479682    0.046046    0.882130    11.00000    0.04245    0.02065 =
         0.04497    0.00536    0.00744    0.00362
AFIX 137
H11A  2    0.538660    0.066520    0.848667    11.00000   -1.50000
H11B  2    0.484271   -0.006915    0.881055    11.00000   -1.50000
H11C  2    0.487548    0.063148    0.938498    11.00000   -1.50000
AFIX   0
C12   1    0.341923    0.193915    0.904022    11.00000    0.01677    0.01958 =
         0.02407    0.00242   -0.00059    0.00127
C13   1    0.326200    0.168668    0.991650    11.00000    0.03283    0.02540 =
         0.02513    0.00499    0.00250    0.00107
AFIX 137
H13A  2    0.351790    0.206426    1.029223    11.00000   -1.50000
H13B  2    0.368629    0.124279    1.000840    11.00000   -1.50000
H13C  2    0.248056    0.159038    1.001322    11.00000   -1.50000
AFIX   0
C14   1    0.416371    0.345275    0.989828    11.00000    0.03929    0.02916 =
         0.02359   -0.00478   -0.00229    0.00243
AFIX 137
H14A  2    0.447193    0.305213    1.021784    11.00000   -1.50000
H14B  2    0.397205    0.385249    1.026460    11.00000   -1.50000
H14C  2    0.470870    0.361908    0.950077    11.00000   -1.50000
AFIX   0
C15   1    0.313681    0.319595    0.945067    11.00000    0.02662    0.02169 =
         0.02160    0.00016    0.00419    0.00262
AFIX  13
H15   2    0.262643    0.298018    0.986167    11.00000   -1.20000
AFIX   0
C16   1    0.255493    0.383568    0.905074    11.00000    0.03574    0.02335 =
         0.03340   -0.00485    0.00148    0.00932
AFIX 137
H16A  2    0.304809    0.406350    0.865457    11.00000   -1.50000
H16B  2    0.235255    0.418950    0.947003    11.00000   -1.50000
H16C  2    0.188994    0.366545    0.877043    11.00000   -1.50000
AFIX   0
C17   1    0.083550    0.219937    0.792199    11.00000    0.02155    0.04150 =
         0.03470    0.00480    0.00433   -0.00395
AFIX 137
H17A  2    0.123798    0.174347    0.785669    11.00000   -1.50000
H17B  2    0.006258    0.209550    0.804291    11.00000   -1.50000
H17C  2    0.115927    0.247755    0.837221    11.00000   -1.50000
AFIX   0
C18   1    0.090747    0.263372    0.714177    11.00000    0.01890    0.03521 =
         0.02374    0.00235   -0.00352    0.00121
AFIX  13
H18   2    0.054502    0.235224    0.669391    11.00000   -1.20000
AFIX   0
C19   1    0.031045    0.335840    0.723134    11.00000    0.02670    0.04552 =
         0.04782    0.00619   -0.00002    0.01282
AFIX 137
H19A  2    0.066800    0.364587    0.765956    11.00000   -1.50000
H19B  2   -0.045863    0.327124    0.737913    11.00000   -1.50000
H19C  2    0.033956    0.362227    0.671272    11.00000   -1.50000
AFIX   0
C20   1    0.236840    0.290779    0.615952    11.00000    0.02757    0.01809 =
         0.02253    0.00296   -0.00693   -0.00280
C21   1    0.154835    0.295525    0.546199    11.00000    0.03099    0.04566 =
         0.02952    0.01318   -0.01076   -0.00879
AFIX 137
H21A  2    0.167919    0.339970    0.515032    11.00000   -1.50000
H21B  2    0.079965    0.296195    0.568157    11.00000   -1.50000
H21C  2    0.163604    0.253478    0.510313    11.00000   -1.50000
AFIX   0
C22   1    0.385082    0.384469    0.490215    11.00000    0.05810    0.04138 =
         0.02309    0.01355   -0.01030   -0.02349
AFIX 137
H22A  2    0.308886    0.401644    0.492499    11.00000   -1.50000
H22B  2    0.410574    0.385312    0.433524    11.00000   -1.50000
H22C  2    0.431917    0.416050    0.523563    11.00000   -1.50000
AFIX   0
C23   1    0.391121    0.307035    0.523094    11.00000    0.03300    0.03622 =
         0.01496    0.00409   -0.00563   -0.01211
AFIX  13
H23   2    0.348690    0.274878    0.485280    11.00000   -1.20000
AFIX   0
C24   1    0.509442    0.280265    0.526250    11.00000    0.03163    0.06034 =
         0.01882    0.00259    0.00479   -0.01264
AFIX 137
H24A  2    0.550294    0.307495    0.567813    11.00000   -1.50000
H24B  2    0.543916    0.287404    0.472856    11.00000   -1.50000
H24C  2    0.510312    0.228655    0.540115    11.00000   -1.50000
AFIX   0
C25   1    0.537920    0.436767    0.688553    11.00000    0.03141    0.02053 =
         0.02440   -0.00492    0.00003   -0.00012
AFIX  13
H25   2    0.482885    0.422361    0.646027    11.00000   -1.20000
AFIX   0
C26   1    0.501678    0.509746    0.725776    11.00000    0.03710    0.01787 =
         0.03122    0.00311    0.00326    0.00408
AFIX  23
H26A  2    0.505885    0.547344    0.682817    11.00000   -1.20000
H26B  2    0.423689    0.505645    0.742326    11.00000   -1.20000
AFIX   0
C27   1    0.568327    0.535059    0.798976    11.00000    0.02836    0.02071 =
         0.03981   -0.01012    0.00533   -0.00002
AFIX  23
H27A  2    0.527758    0.574698    0.826223    11.00000   -1.20000
H27B  2    0.638803    0.555274    0.779239    11.00000   -1.20000
AFIX   0
C28   1    0.593368    0.476251    0.862174    11.00000    0.02614    0.02605 =
         0.03155   -0.01192   -0.00303    0.00159
AFIX  23
H28A  2    0.527387    0.469429    0.896575    11.00000   -1.20000
H28B  2    0.653401    0.493696    0.898136    11.00000   -1.20000
AFIX   0
C29   1    0.626953    0.402083    0.827027    11.00000    0.02576    0.02190 =
         0.02655   -0.00362   -0.00052    0.00177
AFIX  13
H29   2    0.627535    0.365874    0.872422    11.00000   -1.20000
AFIX   0
C30   1    0.741373    0.402543    0.786744    11.00000    0.01952    0.02623 =
         0.04648   -0.01219   -0.00239   -0.00147
AFIX  23
H30A  2    0.795399    0.421673    0.826648    11.00000   -1.20000
H30B  2    0.762434    0.351959    0.774356    11.00000   -1.20000
AFIX   0
C31   1    0.749727    0.446989    0.708345    11.00000    0.02558    0.02459 =
         0.05787   -0.01186    0.01767   -0.00516
AFIX  23
H31A  2    0.818255    0.433230    0.679802    11.00000   -1.20000
H31B  2    0.755913    0.498780    0.723231    11.00000   -1.20000
AFIX   0
C32   1    0.652993    0.438076    0.648902    11.00000    0.04698    0.02397 =
         0.03090   -0.00152    0.01726   -0.00431
AFIX  23
H32A  2    0.663254    0.392413    0.618207    11.00000   -1.20000
H32B  2    0.655201    0.478296    0.608984    11.00000   -1.20000
AFIX   0
B1    3    0.538134    0.376442    0.759144    11.00000    0.01958    0.01457 =
         0.02646   -0.00616    0.00332   -0.00078
N1    4    0.400642    0.135048    0.653955    11.00000    0.02458    0.01323 =
         0.02583   -0.00485   -0.00077   -0.00077
N2    4    0.556654    0.170617    0.715250    11.00000    0.02207    0.01638 =
         0.01827   -0.00104    0.00056    0.00110
N3    4    0.357046    0.149477    0.841338    11.00000    0.02987    0.01437 =
         0.02103    0.00030    0.00327    0.00013
N4    4    0.338901    0.263747    0.883936    11.00000    0.02074    0.02204 =
         0.01452    0.00193    0.00136    0.00191
N5    4    0.207004    0.274194    0.692806    11.00000    0.01605    0.02293 =
         0.01975    0.00447   -0.00088   -0.00114
N6    4    0.343806    0.300163    0.605453    11.00000    0.02443    0.02310 =
         0.01495    0.00390   -0.00301   -0.00551
TH1   5    0.396614    0.247556    0.740454    11.00000    0.01246    0.01224 =
         0.01063   -0.00028   -0.00024    0.00033
H1    2    0.556410    0.319715    0.725105    11.00000    0.00224
H2    2    0.445546    0.369672    0.784158    11.00000    0.00224
HKLF    4
 
REM  shelxt_a.res in P2(1)/n
REM R1 =  0.0207 for    5841 Fo > 4sig(Fo)  and  0.0257 for all    6764 data
REM    384 parameters refined using      0 restraints
 
END
 
WGHT      0.0164      5.9940
 
REM Highest difference peak  1.291,  deepest hole -0.758,  1-sigma level  0.074
Q1    1   0.8114  0.2464  0.7769  11.00000  0.05    1.29
Q2    1   0.3142  0.0237  0.7954  11.00000  0.05    0.85
Q3    1   0.2083  0.2202  0.6951  11.00000  0.05    0.42
Q4    1   0.3464  0.2007  0.6047  11.00000  0.05    0.41
Q5    1   0.6756  0.3273  0.7370  11.00000  0.05    0.40
Q6    1   0.4052  0.3706  0.6575  11.00000  0.05    0.38
Q7    1   0.3163  0.1794  0.9435  11.00000  0.05    0.38
Q8    1   0.2430  0.2498  0.7621  11.00000  0.05    0.37
Q9    1   0.4311  0.2495  0.7970  11.00000  0.05    0.37
Q10   1   0.3491  0.4134  0.5168  11.00000  0.05    0.36
Q11   1   0.6191  0.0954  0.8353  11.00000  0.05    0.36
Q12   1   0.2244  0.1153  0.5794  11.00000  0.05    0.36
Q13   1   0.2388  0.2099  0.6145  11.00000  0.05    0.36
Q14   1   0.6573  0.0601  0.6513  11.00000  0.05    0.36
Q15   1   0.3984  0.1266  0.4844  11.00000  0.05    0.35
Q16   1   0.3610  0.3452  0.8405  11.00000  0.05    0.35
Q17   1   0.3557  0.1087  0.5616  11.00000  0.05    0.33
Q18   1   0.3036  0.2564  0.7180  11.00000  0.05    0.32
Q19   1   0.7379  0.0976  0.7830  11.00000  0.05    0.32
Q20   1   0.5012 -0.0013  0.7223  11.00000  0.05    0.32
;
_shelx_res_checksum              3721
####################################################################### 
# 
# This file contains crystal structure data downloaded from the 
# Cambridge Structural Database (CSD) hosted by the Cambridge 
# Crystallographic Data Centre (CCDC).
# 
# Full information about CCDC data access policies and citation 
# guidelines are available at http://www.ccdc.cam.ac.uk/access/V1 
# 
# Audit and citation data items may have been added by the CCDC. 
# Please retain this information to preserve the provenance of 
# this file and to allow appropriate attribution of the data. 
# 
#######################################################################

data_Th(CCtolyl)(BIMA)3
_database_code_depnum_ccdc_archive 'CCDC 1811113'
_audit_update_record             
;
2017-12-14 deposited with the CCDC.
2018-02-16 downloaded from the CCDC.
;

_audit_creation_method           SHELXL-2014/7
_shelx_SHELXL_version_number     2014/7
_chemical_name_systematic        Th(CCtolyl)(BIMA)3
_chemical_melting_point          ?
_chemical_formula_moiety         ?
_chemical_formula_sum            'C33 H58 N6 Th'
_chemical_formula_weight         770.89

loop_
_atom_type_symbol
_atom_type_description
_atom_type_scat_dispersion_real
_atom_type_scat_dispersion_imag
_atom_type_scat_source
C C 0.0033 0.0016 'International Tables Vol C Tables 4.2.6.8 and 6.1.1.4'
H H 0.0000 0.0000 'International Tables Vol C Tables 4.2.6.8 and 6.1.1.4'
N N 0.0061 0.0033 'International Tables Vol C Tables 4.2.6.8 and 6.1.1.4'
Th Th -7.2400 8.8979 'International Tables Vol C Tables 4.2.6.8 and 6.1.1.4'

_space_group_crystal_system      monoclinic
_space_group_IT_number           14
_space_group_name_H-M_alt        'P 21/c'
_space_group_name_Hall           '-P 2ybc'

_shelx_space_group_comment       
;
The symmetry employed for this shelxl refinement is uniquely defined
by the following loop, which should always be used as a source of
symmetry information in preference to the above space-group names.
They are only intended as comments.
;

loop_
_space_group_symop_operation_xyz
'x, y, z'
'-x, y+1/2, -z+1/2'
'-x, -y, -z'
'x, -y-1/2, z-1/2'

_cell_length_a                   19.0249(9)
_cell_length_b                   10.3942(5)
_cell_length_c                   19.1330(9)
_cell_angle_alpha                90
_cell_angle_beta                 110.1048(18)
_cell_angle_gamma                90
_cell_volume                     3553.0(3)
_cell_formula_units_Z            4
_cell_measurement_temperature    100(2)
_cell_measurement_reflns_used    9808
_cell_measurement_theta_min      2.28
_cell_measurement_theta_max      25.40

_exptl_crystal_description       Block
_exptl_crystal_colour            Colorless
_exptl_crystal_density_meas      ?
_exptl_crystal_density_method    ?
_exptl_crystal_density_diffrn    1.441
_exptl_crystal_F_000             1552
_exptl_transmission_factor_min   ?
_exptl_transmission_factor_max   ?
_exptl_crystal_size_max          0.120
_exptl_crystal_size_mid          0.080
_exptl_crystal_size_min          0.080
_exptl_absorpt_coefficient_mu    4.226
_shelx_estimated_absorpt_T_min   0.631
_shelx_estimated_absorpt_T_max   0.729
_exptl_absorpt_correction_type   multi-scan
_exptl_absorpt_correction_T_min  0.594
_exptl_absorpt_correction_T_max  0.745
_exptl_absorpt_process_details   SADABS
_exptl_absorpt_special_details   ?
_diffrn_ambient_temperature      100(2)
_diffrn_radiation_wavelength     0.71073
_diffrn_radiation_type           MoK\a
_diffrn_source                   'microfocus sealed tube'
_diffrn_measurement_device_type  'Bruker APEX-II CCD'
_diffrn_measurement_method       'phi and omega scans'
_diffrn_detector_area_resol_mean 8.366
_diffrn_reflns_number            81894
_diffrn_reflns_av_unetI/netI     0.0118
_diffrn_reflns_av_R_equivalents  0.0265
_diffrn_reflns_limit_h_min       -22
_diffrn_reflns_limit_h_max       22
_diffrn_reflns_limit_k_min       -12
_diffrn_reflns_limit_k_max       12
_diffrn_reflns_limit_l_min       -23
_diffrn_reflns_limit_l_max       23
_diffrn_reflns_theta_min         2.159
_diffrn_reflns_theta_max         25.409
_diffrn_reflns_theta_full        25.000
_diffrn_measured_fraction_theta_max 0.997
_diffrn_measured_fraction_theta_full 1.000
_diffrn_reflns_Laue_measured_fraction_max 0.997
_diffrn_reflns_Laue_measured_fraction_full 1.000
_diffrn_reflns_point_group_measured_fraction_max 0.997
_diffrn_reflns_point_group_measured_fraction_full 1.000
_reflns_number_total             6536
_reflns_number_gt                6095
_reflns_threshold_expression     'I > 2\s(I)'
_reflns_Friedel_coverage         0.000
_reflns_Friedel_fraction_max     .
_reflns_Friedel_fraction_full    .

_reflns_special_details          
;
 Reflections were merged by SHELXL according to the crystal
 class for the calculation of statistics and refinement.
 
 _reflns_Friedel_fraction is defined as the number of unique
 Friedel pairs measured divided by the number that would be
 possible theoretically, ignoring centric projections and
 systematic absences.
;

_computing_data_collection       'Bruker APEX2'
_computing_cell_refinement       'Bruker SAINT'
_computing_data_reduction        'Bruker SAINT'
_computing_structure_solution    'SHELXT (Sheldrick 2014)'
_computing_structure_refinement  'SHELXL-2014/7 (Sheldrick, 2014)'
_computing_molecular_graphics    Mercury
_computing_publication_material  WinGX
_refine_special_details          ?
_refine_ls_structure_factor_coef Fsqd
_refine_ls_matrix_type           full
_refine_ls_weighting_scheme      calc
_refine_ls_weighting_details     
'w=1/[\s^2^(Fo^2^)+(0.0106P)^2^+3.8105P] where P=(Fo^2^+2Fc^2^)/3'
_atom_sites_solution_primary     iterative
_atom_sites_solution_secondary   difmap
_atom_sites_solution_hydrogens   geom
_refine_ls_hydrogen_treatment    constr
_refine_ls_extinction_method     none
_refine_ls_extinction_coef       .
_refine_ls_number_reflns         6536
_refine_ls_number_parameters     377
_refine_ls_number_restraints     0
_refine_ls_R_factor_all          0.0170
_refine_ls_R_factor_gt           0.0148
_refine_ls_wR_factor_ref         0.0329
_refine_ls_wR_factor_gt          0.0320
_refine_ls_goodness_of_fit_ref   1.102
_refine_ls_restrained_S_all      1.102
_refine_ls_shift/su_max          0.001
_refine_ls_shift/su_mean         0.000

loop_
_atom_site_label
_atom_site_type_symbol
_atom_site_fract_x
_atom_site_fract_y
_atom_site_fract_z
_atom_site_U_iso_or_equiv
_atom_site_adp_type
_atom_site_occupancy
_atom_site_site_symmetry_order
_atom_site_calc_flag
_atom_site_refinement_flags_posn
_atom_site_refinement_flags_adp
_atom_site_refinement_flags_occupancy
_atom_site_disorder_assembly
_atom_site_disorder_group
C1 C 0.00681(12) 0.3764(3) 0.34158(13) 0.0295(5) Uani 1 1 d . . . . .
H1A H 0.0245 0.2935 0.3657 0.044 Uiso 1 1 calc R U . . .
H1B H -0.0478 0.3740 0.3178 0.044 Uiso 1 1 calc R U . . .
H1C H 0.0207 0.4451 0.3789 0.044 Uiso 1 1 calc R U . . .
C2 C 0.04239(11) 0.4017(2) 0.28326(11) 0.0198(4) Uani 1 1 d . . . . .
H2 H 0.0253 0.4878 0.2604 0.024 Uiso 1 1 calc R U . . .
C3 C 0.01740(14) 0.3005(3) 0.22287(15) 0.0436(7) Uani 1 1 d . . . . .
H3A H 0.0395 0.3187 0.1846 0.065 Uiso 1 1 calc R U . . .
H3B H -0.0373 0.3017 0.2004 0.065 Uiso 1 1 calc R U . . .
H3C H 0.0338 0.2155 0.2445 0.065 Uiso 1 1 calc R U . . .
C4 C 0.16608(12) 0.4772(2) 0.29080(11) 0.0181(4) Uani 1 1 d . . . . .
C5 C 0.13437(13) 0.5554(3) 0.22012(13) 0.0343(6) Uani 1 1 d . . . . .
H5A H 0.0918 0.5096 0.1850 0.052 Uiso 1 1 calc R U . . .
H5B H 0.1731 0.5679 0.1977 0.052 Uiso 1 1 calc R U . . .
H5C H 0.1177 0.6393 0.2319 0.052 Uiso 1 1 calc R U . . .
C6 C 0.29932(15) 0.6877(2) 0.32765(17) 0.0393(6) Uani 1 1 d . . . . .
H6A H 0.2510 0.7276 0.3002 0.059 Uiso 1 1 calc R U . . .
H6B H 0.3387 0.7285 0.3132 0.059 Uiso 1 1 calc R U . . .
H6C H 0.3103 0.6991 0.3812 0.059 Uiso 1 1 calc R U . . .
C7 C 0.29600(12) 0.5443(2) 0.30949(12) 0.0234(5) Uani 1 1 d . . . . .
H7 H 0.2845 0.5335 0.2547 0.028 Uiso 1 1 calc R U . . .
C8 C 0.37087(12) 0.4809(2) 0.35089(13) 0.0256(5) Uani 1 1 d . . . . .
H8A H 0.3825 0.4910 0.4046 0.038 Uiso 1 1 calc R U . . .
H8B H 0.4102 0.5217 0.3363 0.038 Uiso 1 1 calc R U . . .
H8C H 0.3682 0.3892 0.3384 0.038 Uiso 1 1 calc R U . . .
C9 C 0.24454(14) 0.1650(2) 0.25681(12) 0.0300(5) Uani 1 1 d . . . . .
H9A H 0.2023 0.2231 0.2507 0.045 Uiso 1 1 calc R U . . .
H9B H 0.2342 0.1119 0.2121 0.045 Uiso 1 1 calc R U . . .
H9C H 0.2900 0.2157 0.2643 0.045 Uiso 1 1 calc R U . . .
C10 C 0.25562(12) 0.0791(2) 0.32377(11) 0.0213(5) Uani 1 1 d . . . . .
H10 H 0.2990 0.0206 0.3295 0.026 Uiso 1 1 calc R U . . .
C11 C 0.18653(14) -0.0023(2) 0.31362(14) 0.0345(6) Uani 1 1 d . . . . .
H11A H 0.1958 -0.0596 0.3565 0.052 Uiso 1 1 calc R U . . .
H11B H 0.1752 -0.0537 0.2681 0.052 Uiso 1 1 calc R U . . .
H11C H 0.1440 0.0540 0.3097 0.052 Uiso 1 1 calc R U . . .
C12 C 0.32843(11) 0.13250(19) 0.45393(11) 0.0170(4) Uani 1 1 d . . . . .
C13 C 0.37661(12) 0.0134(2) 0.46642(12) 0.0253(5) Uani 1 1 d . . . . .
H13A H 0.4295 0.0383 0.4851 0.038 Uiso 1 1 calc R U . . .
H13B H 0.3656 -0.0332 0.4193 0.038 Uiso 1 1 calc R U . . .
H13C H 0.3660 -0.0422 0.5029 0.038 Uiso 1 1 calc R U . . .
C14 C 0.46412(13) 0.2828(3) 0.58497(13) 0.0317(6) Uani 1 1 d . . . . .
H14A H 0.4864 0.2423 0.5512 0.048 Uiso 1 1 calc R U . . .
H14B H 0.5000 0.2801 0.6360 0.048 Uiso 1 1 calc R U . . .
H14C H 0.4516 0.3724 0.5700 0.048 Uiso 1 1 calc R U . . .
C15 C 0.39342(12) 0.2105(2) 0.58133(11) 0.0214(5) Uani 1 1 d . . . . .
H15 H 0.4062 0.1178 0.5927 0.026 Uiso 1 1 calc R U . . .
C16 C 0.36084(13) 0.2637(2) 0.63788(12) 0.0286(5) Uani 1 1 d . . . . .
H16A H 0.3475 0.3543 0.6268 0.043 Uiso 1 1 calc R U . . .
H16B H 0.3981 0.2563 0.6880 0.043 Uiso 1 1 calc R U . . .
H16C H 0.3160 0.2146 0.6352 0.043 Uiso 1 1 calc R U . . .
C17 C 0.20070(13) 0.0124(2) 0.53153(14) 0.0286(5) Uani 1 1 d . . . . .
H17A H 0.2143 0.0049 0.4867 0.043 Uiso 1 1 calc R U . . .
H17B H 0.1876 -0.0727 0.5454 0.043 Uiso 1 1 calc R U . . .
H17C H 0.2432 0.0471 0.5724 0.043 Uiso 1 1 calc R U . . .
C18 C 0.13397(12) 0.1022(2) 0.51615(13) 0.0228(5) Uani 1 1 d . . . . .
H18 H 0.1204 0.1080 0.5621 0.027 Uiso 1 1 calc R U . . .
C19 C 0.06654(13) 0.0506(2) 0.45286(14) 0.0306(5) Uani 1 1 d . . . . .
H19A H 0.0238 0.1085 0.4449 0.046 Uiso 1 1 calc R U . . .
H19B H 0.0537 -0.0353 0.4659 0.046 Uiso 1 1 calc R U . . .
H19C H 0.0788 0.0454 0.4072 0.046 Uiso 1 1 calc R U . . .
C20 C 0.12891(11) 0.3357(2) 0.52275(11) 0.0168(4) Uani 1 1 d . . . . .
C21 C 0.08015(12) 0.3276(2) 0.57068(12) 0.0229(5) Uani 1 1 d . . . . .
H21A H 0.0372 0.2716 0.5466 0.034 Uiso 1 1 calc R U . . .
H21B H 0.0623 0.4138 0.5770 0.034 Uiso 1 1 calc R U . . .
H21C H 0.1094 0.2921 0.6195 0.034 Uiso 1 1 calc R U . . .
C22 C 0.17157(13) 0.6211(2) 0.59589(12) 0.0246(5) Uani 1 1 d . . . . .
H22A H 0.1657 0.5617 0.6333 0.037 Uiso 1 1 calc R U . . .
H22B H 0.1542 0.7069 0.6037 0.037 Uiso 1 1 calc R U . . .
H22C H 0.2245 0.6255 0.6006 0.037 Uiso 1 1 calc R U . . .
C23 C 0.12534(12) 0.5732(2) 0.51816(11) 0.0194(4) Uani 1 1 d . . . . .
H23 H 0.0718 0.5661 0.5147 0.023 Uiso 1 1 calc R U . . .
[truncated: 91,120 more chars]
